# Supplementary material for: Evaluation of copromicroscopy and serology to measure the exposure to Ascaris infections across age groups and to assess the impact of 3 years of biannual mass drug administration in Jimma Town, Ethiopia
Source: PLoS Negl Trop Dis. 2020 Apr 13;14(4):e0008037. doi: 10.1371/journal.pntd.0008037 (PMC7179930; doi:10.1371/journal.pntd.0008037)
Supplement: S1 Info — (CSV) [file pntd.0008037.s003.csv]

ID	Country	Age_Category	Sample_ID	School	Kebele	Age	Sex	KK_AL	KK_TT	KK_HW	MM_AL	MM_TT	MM_HW	MF_AL	MF_TT	MF_HW	ASHB_ODR	ASLUNGL3_ODR
1	Ethiopia	Child	Ethiopia_2015_1	Jiren II	Ginjo	8	1	0	0	0	0	0	0	0	0	0	-0,033	-0,016
2	Ethiopia	Child	Ethiopia_2015_2	Jiren II	Ginjo	7	1	2	0	0	0	0	0	0	0	0	0,177	0,368
3	Ethiopia	Child	Ethiopia_2015_3	Jiren II	Ginjo	9	1	0	0	0	0	0	0	0	0	0	0,073	4,450
4	Ethiopia	Child	Ethiopia_2015_4	Jiren II	Ginjo	8	1	0	38	0	0	8	0	0	54	0	0,038	4,450
5	Ethiopia	Child	Ethiopia_2015_5	Jiren II	Ginjo	6	2	0	7	0	0	6	0	0	24	0	-0,053	-0,049
6	Ethiopia	Child	Ethiopia_2015_6	Jiren II	Ginjo	7	1	1673	0	5	228	1	1	1084	1	11	1,636	4,450
7	Ethiopia	Child	Ethiopia_2015_7	Jiren II	Ginjo	6	2	0	0	0	0	0	0	3	0	0	-0,016	4,450
8	Ethiopia	Child	Ethiopia_2015_8	Jiren II	Ginjo	6	1	0	0	0	0	0	0	0	0	0	-0,048	1,145
9	Ethiopia	Child	Ethiopia_2015_9	Jiren II	Ginjo	8	2	0	0	7	0	0	8	0	0	63	-0,002	0,083
10	Ethiopia	Child	Ethiopia_2015_10	Jiren II	Ginjo	7	1	0	0	0	0	0	0	0	0	0	-0,035	2,444
11	Ethiopia	Child	Ethiopia_2015_11	Jiren II	Ginjo	7	2	0	0	0	0	0	0	0	0	0	-0,048	-0,060
12	Ethiopia	Child	Ethiopia_2015_12	Jiren II	Ginjo	5	2	0	0	0	0	0	0	0	0	0	-0,041	0,098
13	Ethiopia	Child	Ethiopia_2015_13	Jiren II	Ginjo	6	1	0	0	0	0	1	0	0	0	0	-0,023	-0,035
14	Ethiopia	Child	Ethiopia_2015_14	Jiren II	Ginjo	16	1	0	4	0	0	0	0	0	14	12	0,436	1,124
15	Ethiopia	Child	Ethiopia_2015_15	Jiren II	Ginjo	15	1	0	0	0	0	1	0	0	8	0	-0,044	2,232
16	Ethiopia	Child	Ethiopia_2015_16	Jiren II	Ginjo	14	2	0	0	0	0	0	0	0	0	0	-0,027	0,891
17	Ethiopia	Child	Ethiopia_2015_17	Jiren II	Ginjo	15	2	0	0	0	0	0	0	0	0	0	-0,003	-0,032
18	Ethiopia	Child	Ethiopia_2015_18	Jiren II	Ginjo	15	2	0	0	0	0	0	0	0	0	0	-0,043	-0,064
19	Ethiopia	Child	Ethiopia_2015_19	Jiren II	Ginjo	14	2	0	0	0	0	0	0	0	0	0	-0,038	-0,059
20	Ethiopia	Child	Ethiopia_2015_20	Jiren II	Ginjo	18	2	0	0	0	0	0	0	0	0	0	-0,053	-0,057
21	Ethiopia	Child	Ethiopia_2015_21	Jiren II	Ginjo	14	2	0	0	0	0	0	0	0	0	0	-0,047	0,508
22	Ethiopia	Child	Ethiopia_2015_22	Jiren II	Ginjo	18	2	0	0	0	0	0	0	0	0	0	-0,049	-0,051
23	Ethiopia	Child	Ethiopia_2015_23	Jiren II	Ginjo	18	2	0	0	0	0	0	0	0	0	0	-0,052	-0,041
24	Ethiopia	Child	Ethiopia_2015_24	Jiren II	Ginjo	15	1	0	0	0	0	0	0	0	0	0	-0,054	-0,067
25	Ethiopia	Child	Ethiopia_2015_25	Jiren II	Ginjo	15	1	0	0	0	0	0	0	0	6	0	0,020	2,711
26	Ethiopia	Child	Ethiopia_2015_26	Jiren II	Ginjo	15	1	0	0	0	0	0	0	0	0	0	0,107	2,445
27	Ethiopia	Child	Ethiopia_2015_27	Jiren II	Ginjo	17	1	0	0	0	0	0	0	0	0	0	-0,044	-0,001
28	Ethiopia	Child	Ethiopia_2015_28	Jiren II	Ginjo	15	2	0	0	0	0	0	0	0	0	0	-0,043	0,019
29	Ethiopia	Child	Ethiopia_2015_29	Jiren II	Ginjo	14	2	0	3	0	0	1	0	0	4	0	-0,038	0,131
30	Ethiopia	Child	Ethiopia_2015_30	Jiren II	Ginjo	18	2	0	0	0	0	0	0	0	0	0	-0,044	-0,055
31	Ethiopia	Child	Ethiopia_2015_31	Jiren II	Ginjo	5	1	820	5	0	130	8	0	775	8	0	-0,053	-0,054
32	Ethiopia	Child	Ethiopia_2015_32	Jiren II	Ginjo	7	2	0	2	0	0	2	0	0	5	0	-0,051	0,639
33	Ethiopia	Child	Ethiopia_2015_33	Jiren II	Ginjo	6	1	0	0	4	0	0	0	0	3	8	-0,024	0,585
34	Ethiopia	Child	Ethiopia_2015_34	Jiren II	Ginjo	9	2	0	6	0	0	3	0	0	17	0	-0,054	-0,068
35	Ethiopia	Child	Ethiopia_2015_35	Jiren II	Ginjo	6	1	127	0	0	52	0	2	171	0	4	-0,003	0,126
36	Ethiopia	Child	Ethiopia_2015_36	Jiren II	Ginjo	5	1	0	0	0	0	1	0	3	0	0	-0,043	-0,033
37	Ethiopia	Child	Ethiopia_2015_37	Jiren II	Ginjo	6	1	0	0	0	1	0	0	0	0	0	-0,048	-0,029
38	Ethiopia	Child	Ethiopia_2015_38	Jiren II	Ginjo	5	2	0	12	0	0	12	0	0	28	0	0,039	-0,013
39	Ethiopia	Child	Ethiopia_2015_39	Jiren II	Ginjo	7	1	0	9	0	0	7	0	0	33	0	-0,047	0,155
40	Ethiopia	Child	Ethiopia_2015_40	Jiren II	Ginjo	6	1	152	0	0	46	0	0	216	0	0	-0,019	-0,034
41	Ethiopia	Child	Ethiopia_2015_41	Jiren II	Ginjo	6	2	3	1	0	0	0	0	0	12	0	-0,052	-0,048
42	Ethiopia	Child	Ethiopia_2015_42	Jiren II	Ginjo	14	1	0	1	0	0	0	0	0	3	0	-0,047	0,115
43	Ethiopia	Child	Ethiopia_2015_43	Jiren II	Ginjo	16	1	0	0	0	0	0	0	0	0	0	0,012	0,299
44	Ethiopia	Child	Ethiopia_2015_44	Jiren II	Ginjo	14	2	253	0	0	62	0	0	194	0	0	-0,028	0,179
45	Ethiopia	Child	Ethiopia_2015_45	Jiren II	Ginjo	16	2	0	0	5	0	0	1	0	0	0	-0,047	-0,048
46	Ethiopia	Child	Ethiopia_2015_46	Jiren II	Ginjo	15	2	0	41	0	0	25	0	0	152	0	-0,049	1,361
47	Ethiopia	Child	Ethiopia_2015_47	Jiren II	Ginjo	16	1	13	10	0	0	0	0	0	2	0	0,010	1,101
48	Ethiopia	Child	Ethiopia_2015_48	Jiren II	Ginjo	14	1	0	0	6	0	0	10	0	0	16	0,058	-0,009
49	Ethiopia	Child	Ethiopia_2015_49	Jiren II	Ginjo	14	1	0	0	0	0	0	0	0	0	0	0,027	-0,026
50	Ethiopia	Child	Ethiopia_2015_50	Jiren II	Ginjo	14	1	17	2	0	0	0	0	2	3	1	-0,048	2,600
51	Ethiopia	Child	Ethiopia_2015_51	Jiren II	Ginjo	14	1	0	0	0	0	2	0	0	17	0	-0,052	-0,064
52	Ethiopia	Child	Ethiopia_2015_52	Jiren II	Ginjo	14	1	138	4	0	29	0	0	147	6	0	-0,019	3,084
53	Ethiopia	Child	Ethiopia_2015_53	Jiren II	Ginjo	16	1	0	0	0	0	0	0	0	0	0	-0,028	0,038
54	Ethiopia	Child	Ethiopia_2015_54	Jiren II	Ginjo	14	2	0	0	11	0	0	7	0	0	19	0,414	0,801
55	Ethiopia	Child	Ethiopia_2015_55	Jiren II	Ginjo	6	2	0	0	0	0	0	0	0	0	0	-0,013	0,408
56	Ethiopia	Child	Ethiopia_2015_56	Jiren II	Ginjo	8	2	0	0	0	0	0	0	0	0	0	-0,041	1,242
57	Ethiopia	Child	Ethiopia_2015_57	Jiren II	Ginjo	8	2	0	0	0	0	0	0	0	3	0	-0,056	-0,057
58	Ethiopia	Child	Ethiopia_2015_58	Jiren II	Ginjo	9	2	0	0	0	0	0	0	0	0	0	0,067	0,421
59	Ethiopia	Child	Ethiopia_2015_59	Jiren II	Ginjo	9	2	6	2	0	4	2	0	8	10	0	-0,016	-0,008
60	Ethiopia	Child	Ethiopia_2015_60	Jiren II	Ginjo	8	2	0	5	2	0	6	0	0	13	4	-0,024	0,570
61	Ethiopia	Child	Ethiopia_2015_61	Jiren I	Jiren	14	2	396	2	0	103	1	0	721	3	0	-0,056	-0,038
62	Ethiopia	Child	Ethiopia_2015_62	Jiren I	Jiren	14	1	24	4	0	17	4	0	84	6	0	-0,053	-0,068
63	Ethiopia	Child	Ethiopia_2015_63	Jiren I	Jiren	15	2	2	0	1	2	4	0	10	0	12	-0,016	0,006
64	Ethiopia	Child	Ethiopia_2015_64	Jiren I	Jiren	16	2	0	0	0	0	2	0	0	5	0	-0,051	-0,056
65	Ethiopia	Child	Ethiopia_2015_65	Jiren I	Jiren	17	2	0	0	0	1	0	0	0	0	0	-0,044	0,015
66	Ethiopia	Child	Ethiopia_2015_66	Jiren I	Jiren	18	2	3	0	0	0	0	0	0	0	0	0,105	0,642
67	Ethiopia	Child	Ethiopia_2015_67	Jiren I	Jiren	16	2	0	0	0	0	0	0	0	0	0	0,233	2,319
68	Ethiopia	Child	Ethiopia_2015_68	Jiren I	Jiren	16	2	0	0	0	0	0	0	0	0	0	-0,053	-0,054
69	Ethiopia	Child	Ethiopia_2015_69	Jiren I	Jiren	17	1	2050	0	0	362	0	2	3279	0	5	0,071	0,394
70	Ethiopia	Child	Ethiopia_2015_70	Jiren I	Jiren	18	2	0	2	0	0	0	0	0	0	0	-0,045	-0,028
71	Ethiopia	Child	Ethiopia_2015_71	Jiren I	Jiren	18	1	0	0	0	0	0	0	0	0	0	-0,030	1,701
72	Ethiopia	Child	Ethiopia_2015_72	Jiren I	Jiren	14	1	0	0	0	0	0	0	0	0	0	0,029	0,723
73	Ethiopia	Child	Ethiopia_2015_73	Jiren I	Jiren	15	1	0	2	0	0	0	0	0	4	0	-0,029	-0,028
74	Ethiopia	Child	Ethiopia_2015_74	Jiren I	Jiren	16	2	0	0	0	0	0	0	0	0	0	-0,053	-0,056
75	Ethiopia	Child	Ethiopia_2015_75	Jiren I	Jiren	15	2	140	22	0	60	13	0	399	87	0	0,100	2,451
76	Ethiopia	Child	Ethiopia_2015_76	Jiren I	Jiren	18	2	0	0	0	0	0	0	0	0	3	0,223	0,655
77	Ethiopia	Child	Ethiopia_2015_77	Jiren I	Jiren	17	1	0	0	0	0	0	0	0	0	0	-0,053	0,843
78	Ethiopia	Child	Ethiopia_2015_78	Jiren I	Jiren	18	2	0	0	0	0	0	0	0	3	7	0,000	0,013
79	Ethiopia	Child	Ethiopia_2015_79	Jiren I	Jiren	16	1	0	37	4	0	8	2	0	42	12	0,000	4,450
80	Ethiopia	Child	Ethiopia_2015_80	Jiren I	Jiren	15	2	0	0	0	3	0	0	8	0	0	-0,047	-0,023
81	Ethiopia	Child	Ethiopia_2015_81	Jiren I	Jiren	7	1	7	0	0	0	3	0	0	2	0	-0,048	0,365
82	Ethiopia	Child	Ethiopia_2015_82	Jiren I	Jiren	9	1	5	9	0	0	2	0	0	27	0	-0,047	-0,019
83	Ethiopia	Child	Ethiopia_2015_83	Jiren I	Jiren	5	1	0	0	0	0	0	0	0	0	0	-0,054	-0,043
84	Ethiopia	Child	Ethiopia_2015_84	Jiren I	Jiren	8	1	0	0	0	2	0	0	1	0	0	-0,052	0,337
85	Ethiopia	Child	Ethiopia_2015_85	Jiren I	Jiren	16	1	159	4	0	12	2	0	136	6	0	-0,051	0,018
86	Ethiopia	Child	Ethiopia_2015_86	Jiren I	Jiren	8	1	0	0	0	0	0	0	0	0	0	0,115	0,167
87	Ethiopia	Child	Ethiopia_2015_87	Jiren I	Jiren	7	1	0	4	0	0	0	0	0	0	9	-0,047	-0,021
88	Ethiopia	Child	Ethiopia_2015_88	Jiren I	Jiren	7	1	0	0	0	0	0	0	0	0	0	-0,054	-0,058
89	Ethiopia	Child	Ethiopia_2015_89	Jiren I	Jiren	16	1	32	0	0	9	0	0	23	0	0	0,015	0,261
90	Ethiopia	Child	Ethiopia_2015_90	Jiren I	Jiren	15	1	0	2	0	0	0	0	0	0	0	0,007	1,854
91	Ethiopia	Child	Ethiopia_2015_91	Jiren I	Jiren	5	1	0	0	0	0	0	0	0	1	0	-0,036	-0,035
92	Ethiopia	Child	Ethiopia_2015_92	Jiren I	Jiren	8	1	4	0	0	0	0	0	8	0	0	-0,048	0,064
93	Ethiopia	Child	Ethiopia_2015_93	Jiren I	Jiren	17	1	0	0	0	0	0	0	0	0	2	-0,036	-0,041
94	Ethiopia	Child	Ethiopia_2015_94	Jiren I	Jiren	18	1	0	7	6	0	0	5	0	2	8	-0,038	-0,040
95	Ethiopia	Child	Ethiopia_2015_95	Jiren I	Jiren	6	1	0	0	0	0	0	0	0	0	0	-0,040	0,000
96	Ethiopia	Child	Ethiopia_2015_96	Jiren I	Jiren	18	1	0	0	0	0	1	0	0	16	0	-0,039	0,192
97	Ethiopia	Child	Ethiopia_2015_97	Jiren I	Jiren	14	1	0	0	0	0	0	0	0	0	0	-0,048	-0,038
98	Ethiopia	Child	Ethiopia_2015_98	Jiren I	Jiren	6	1	0	1	2	0	0	0	0	6	6	-0,044	-0,036
99	Ethiopia	Child	Ethiopia_2015_99	Jiren I	Jiren	6	2	0	0	0	0	0	0	0	0	0	-0,033	0,342
100	Ethiopia	Child	Ethiopia_2015_100	Jiren I	Jiren	7	2	83	0	0	41	1	0	120	0	0	-0,045	-0,032
101	Ethiopia	Child	Ethiopia_2015_101	Jiren I	Jiren	8	2	0	3	0	0	1	0	0	10	0	-0,037	0,743
102	Ethiopia	Child	Ethiopia_2015_102	Jiren I	Jiren	9	2	39	0	0	0	0	0	1	0	5	-0,013	0,213
103	Ethiopia	Child	Ethiopia_2015_103	Jiren I	Jiren	6	2	0	154	0	0	40	0	0	213	0	-0,014	3,518
104	Ethiopia	Child	Ethiopia_2015_104	Jiren I	Jiren	5	1	471	4	0	166	2	0	590	6	0	-0,050	-0,042
105	Ethiopia	Child	Ethiopia_2015_105	Jiren I	Jiren	8	2	0	0	0	0	0	0	0	0	0	-0,050	-0,002
106	Ethiopia	Child	Ethiopia_2015_106	Jiren I	Jiren	8	1	0	0	0	0	0	0	0	2	0	-0,039	-0,014
107	Ethiopia	Child	Ethiopia_2015_107	Jiren I	Jiren	6	1	0	0	0	0	0	0	0	0	0	-0,034	-0,041
108	Ethiopia	Child	Ethiopia_2015_108	Jiren I	Jiren	6	2	0	1	0	0	0	0	0	2	0	-0,034	1,132
109	Ethiopia	Child	Ethiopia_2015_109	Jiren I	Jiren	5	1	0	0	12	0	0	18	0	0	37	0,200	0,104
110	Ethiopia	Child	Ethiopia_2015_110	Jiren I	Jiren	5	1	0	0	0	0	0	0	0	0	0	0,569	0,117
111	Ethiopia	Child	Ethiopia_2015_111	Jiren I	Jiren	6	1	4	0	0	0	0	0	6	4	0	0,028	0,276
112	Ethiopia	Child	Ethiopia_2015_112	Jiren I	Jiren	9	1	4	0	0	0	0	0	0	12	0	-0,023	0,032
113	Ethiopia	Child	Ethiopia_2015_113	Jiren I	Jiren	8	1	0	0	0	0	0	0	0	0	0	0,099	0,282
114	Ethiopia	Child	Ethiopia_2015_114	Jiren I	Jiren	8	2	15	0	0	0	0	0	0	0	0	-0,042	-0,033
115	Ethiopia	Child	Ethiopia_2015_115	Jiren I	Jiren	7	2	0	0	0	0	0	0	0	0	0	0,138	0,044
116	Ethiopia	Child	Ethiopia_2015_116	Jiren I	Jiren	7	2	0	1	0	0	0	0	0	14	0	-0,050	-0,042
117	Ethiopia	Child	Ethiopia_2015_117	Jiren I	Jiren	16	1	0	12	0	0	3	0	0	5	2	0,075	0,900
118	Ethiopia	Child	Ethiopia_2015_118	Jiren I	Jiren	16	1	1051	3	0	189	4	0	904	7	0	-0,031	0,660
119	Ethiopia	Child	Ethiopia_2015_119	Jiren I	Jiren	16	1	0	0	0	0	0	0	0	0	0	1,028	0,074
120	Ethiopia	Child	Ethiopia_2015_120	Jiren I	Jiren	7	2	1090	0	0	447	0	0	2007	0	0	-0,045	0,037
121	Ethiopia	Child	Ethiopia_2015_121	Setto Yido	Seto Semaro	7	2	0	2	0	0	0	0	0	9	0	0,119	0,835
122	Ethiopia	Child	Ethiopia_2015_122	Setto Yido	Seto Semaro	7	1	0	0	0	0	0	0	0	0	0	0,136	0,169
123	Ethiopia	Child	Ethiopia_2015_123	Setto Yido	Seto Semaro	6	2	286	0	0	79	0	0	814	0	0	-0,022	0,083
124	Ethiopia	Child	Ethiopia_2015_124	Setto Yido	Seto Semaro	7	2	0	0	0	0	0	0	0	0	0	-0,048	0,020
125	Ethiopia	Child	Ethiopia_2015_125	Setto Yido	Seto Semaro	7	2	3	0	0	0	0	0	0	0	0	0,068	0,779
126	Ethiopia	Child	Ethiopia_2015_126	Setto Yido	Seto Semaro	6	2	0	0	0	0	0	0	0	0	0	-0,045	-0,044
127	Ethiopia	Child	Ethiopia_2015_127	Setto Yido	Seto Semaro	7	2	3	15	0	0	5	0	0	72	0	-0,013	1,268
128	Ethiopia	Child	Ethiopia_2015_128	Setto Yido	Seto Semaro	7	2	0	0	0	0	0	0	0	0	0	-0,049	-0,035
129	Ethiopia	Child	Ethiopia_2015_129	Setto Yido	Seto Semaro	8	1	2	0	0	0	0	0	0	0	0	0,212	0,028
130	Ethiopia	Child	Ethiopia_2015_130	Setto Yido	Seto Semaro	7	1	5	0	0	0	0	0	0	0	0	0,009	3,518
131	Ethiopia	Child	Ethiopia_2015_131	Setto Yido	Seto Semaro	8	1	0	0	0	0	0	0	0	0	0	-0,032	0,034
132	Ethiopia	Child	Ethiopia_2015_132	Setto Yido	Seto Semaro	9	1	3	0	0	0	0	0	0	0	0	0,189	1,822
133	Ethiopia	Child	Ethiopia_2015_133	Setto Yido	Seto Semaro	8	1	40	6	0	22	0	0	96	9	0	0,039	2,581
134	Ethiopia	Child	Ethiopia_2015_134	Setto Yido	Seto Semaro	8	1	0	4	0	0	0	0	0	13	0	-0,046	-0,034
135	Ethiopia	Child	Ethiopia_2015_135	Setto Yido	Seto Semaro	8	1	247	16	7	72	4	5	570	37	12	-0,046	0,859
136	Ethiopia	Child	Ethiopia_2015_136	Setto Yido	Seto Semaro	8	1	0	0	0	0	0	0	0	0	0	-0,048	-0,041
137	Ethiopia	Child	Ethiopia_2015_137	Setto Yido	Seto Semaro	9	1	6	0	0	0	0	0	9	3	0	0,085	0,138
138	Ethiopia	Child	Ethiopia_2015_138	Setto Yido	Seto Semaro	9	1	841	6	0	117	2	0	1313	17	1	-0,008	0,000
139	Ethiopia	Child	Ethiopia_2015_139	Setto Yido	Seto Semaro	5	1	16	0	0	0	0	0	22	0	0	-0,014	-0,024
140	Ethiopia	Child	Ethiopia_2015_140	Setto Yido	Seto Semaro	5	1	15	0	0	0	0	0	0	0	0	-0,048	0,077
141	Ethiopia	Child	Ethiopia_2015_141	Setto Yido	Seto Semaro	5	1	0	0	0	0	0	0	0	0	0	-0,041	0,047
142	Ethiopia	Child	Ethiopia_2015_142	Setto Yido	Seto Semaro	5	2	0	0	0	0	0	0	0	1	0	0,010	0,686
143	Ethiopia	Child	Ethiopia_2015_143	Setto Yido	Seto Semaro	5	2	204	7	0	72	2	0	289	7	0	-0,022	-0,005
144	Ethiopia	Child	Ethiopia_2015_144	Setto Yido	Seto Semaro	5	1	0	0	0	0	0	0	0	0	0	0,012	-0,024
145	Ethiopia	Child	Ethiopia_2015_145	Setto Yido	Seto Semaro	6	2	1	0	0	0	0	0	7	0	0	-0,035	0,831
146	Ethiopia	Child	Ethiopia_2015_146	Setto Yido	Seto Semaro	6	1	0	5	0	0	14	0	0	45	0	0,076	0,229
147	Ethiopia	Child	Ethiopia_2015_147	Setto Yido	Seto Semaro	6	2	39	0	0	7	2	0	102	0	0	0,013	-0,002
148	Ethiopia	Child	Ethiopia_2015_148	Setto Yido	Seto Semaro	6	2	264	0	0	42	0	0	539	3	0	-0,026	0,695
149	Ethiopia	Child	Ethiopia_2015_149	Setto Yido	Seto Semaro	6	2	86	4	0	29	0	0	180	3	0	-0,020	-0,028
150	Ethiopia	Child	Ethiopia_2015_150	Setto Yido	Seto Semaro	6	1	210	10	0	94	0	0	520	33	0	-0,024	1,593
151	Ethiopia	Child	Ethiopia_2015_151	Setto Yido	Seto Semaro	14	1	0	0	0	0	2	0	0	2	9	0,291	3,518
152	Ethiopia	Child	Ethiopia_2015_152	Setto Yido	Seto Semaro	17	1	0	6	4	0	0	1	0	8	4	-0,033	-0,028
153	Ethiopia	Child	Ethiopia_2015_153	Setto Yido	Seto Semaro	16	1	20	0	0	6	0	0	26	0	0	0,071	1,568
154	Ethiopia	Child	Ethiopia_2015_154	Setto Yido	Seto Semaro	17	1	0	0	0	0	0	0	0	0	0	0,204	0,203
155	Ethiopia	Child	Ethiopia_2015_155	Setto Yido	Seto Semaro	15	2	0	0	0	0	0	0	0	0	0	-0,044	-0,041
156	Ethiopia	Child	Ethiopia_2015_156	Setto Yido	Seto Semaro	16	2	0	0	2	0	0	4	0	0	11	0,007	0,048
157	Ethiopia	Child	Ethiopia_2015_157	Setto Yido	Seto Semaro	14	1	0	5	0	0	8	0	0	24	0	0,098	3,178
158	Ethiopia	Child	Ethiopia_2015_158	Setto Yido	Seto Semaro	18	2	0	2	0	0	2	0	0	12	0	-0,028	0,349
159	Ethiopia	Child	Ethiopia_2015_159	Setto Yido	Seto Semaro	14	2	0	2	0	0	4	0	0	4	0	-0,006	-0,037
160	Ethiopia	Child	Ethiopia_2015_160	Setto Yido	Seto Semaro	14	2	294	0	0	88	0	0	520	1	0	0,262	2,559
161	Ethiopia	Child	Ethiopia_2015_161	Setto Yido	Seto Semaro	16	2	0	0	0	0	0	0	0	0	0	0,048	0,204
162	Ethiopia	Child	Ethiopia_2015_162	Setto Yido	Seto Semaro	17	2	0	0	0	0	0	0	0	0	0	-0,027	-0,022
163	Ethiopia	Child	Ethiopia_2015_163	Setto Yido	Seto Semaro	14	2	0	0	0	0	0	0	0	0	0	-0,048	-0,040
164	Ethiopia	Child	Ethiopia_2015_164	Setto Yido	Seto Semaro	14	1	0	0	0	0	0	4	0	0	4	0,354	0,027
165	Ethiopia	Child	Ethiopia_2015_165	Setto Yido	Seto Semaro	15	1	185	12	5	32	2	2	262	14	22	0,033	0,198
166	Ethiopia	Child	Ethiopia_2015_166	Setto Yido	Seto Semaro	14	1	0	1	0	0	5	0	0	16	0	0,247	0,728
167	Ethiopia	Child	Ethiopia_2015_167	Setto Yido	Seto Semaro	16	1	0	0	0	0	0	0	0	0	0	-0,013	3,518
168	Ethiopia	Child	Ethiopia_2015_168	Setto Yido	Seto Semaro	17	1	0	0	0	0	0	0	0	0	0	0,026	0,531
169	Ethiopia	Child	Ethiopia_2015_169	Setto Yido	Seto Semaro	16	1	0	3	0	0	1	0	0	4	0	0,029	-0,014
170	Ethiopia	Child	Ethiopia_2015_170	Setto Yido	Seto Semaro	18	2	0	0	0	0	0	0	0	0	0	0,302	1,151
171	Ethiopia	Child	Ethiopia_2015_171	Setto Yido	Seto Semaro	15	2	0	2	0	0	0	0	0	0	0	-0,047	-0,026
172	Ethiopia	Child	Ethiopia_2015_172	Setto Yido	Seto Semaro	15	2	0	21	0	0	7	0	0	28	0	-0,018	0,808
173	Ethiopia	Child	Ethiopia_2015_173	Setto Yido	Seto Semaro	14	1	0	2	0	0	2	0	0	6	0	0,074	0,366
174	Ethiopia	Child	Ethiopia_2015_174	Setto Yido	Seto Semaro	15	1	112	1	0	45	0	0	164	0	0	0,030	1,309
175	Ethiopia	Child	Ethiopia_2015_175	Setto Yido	Seto Semaro	14	2	0	6	2	0	2	1	0	6	11	-0,016	0,607
176	Ethiopia	Child	Ethiopia_2015_176	Setto Yido	Seto Semaro	15	2	0	0	0	0	0	0	0	0	0	-0,016	1,185
177	Ethiopia	Child	Ethiopia_2015_177	Setto Yido	Seto Semaro	16	2	0	0	6	0	0	2	0	0	19	-0,006	1,846
178	Ethiopia	Child	Ethiopia_2015_178	Setto Yido	Seto Semaro	15	2	192	8	0	50	2	0	254	10	2	0,075	0,346
179	Ethiopia	Child	Ethiopia_2015_179	Setto Yido	Seto Semaro	15	2	7	5	0	0	0	0	0	3	0	-0,044	0,543
180	Ethiopia	Child	Ethiopia_2015_180	Setto Yido	Seto Semaro	15	1	0	2	0	0	1	0	0	18	0	0,013	0,671
181	Ethiopia	Child	Ethiopia_2015_181	Mendera	Awetu Mendera	7	2	384	0	0	170	3	0	832	6	0	0,149	0,389
182	Ethiopia	Child	Ethiopia_2015_182	Mendera	Awetu Mendera	7	1	0	0	0	0	0	0	0	0	0	0,072	0,335
183	Ethiopia	Child	Ethiopia_2015_183	Mendera	Awetu Mendera	7	1	0	0	0	0	0	0	0	0	0	-0,047	-0,055
184	Ethiopia	Child	Ethiopia_2015_184	Mendera	Awetu Mendera	6	2	0	0	0	0	0	0	0	0	0	-0,048	-0,004
185	Ethiopia	Child	Ethiopia_2015_185	Mendera	Awetu Mendera	6	1	0	1	0	0	6	0	0	26	0	-0,048	-0,053
186	Ethiopia	Child	Ethiopia_2015_186	Mendera	Awetu Mendera	7	1	0	0	0	0	0	0	0	0	0	-0,044	-0,049
187	Ethiopia	Child	Ethiopia_2015_187	Mendera	Awetu Mendera	7	2	0	0	0	0	0	0	0	0	0	-0,043	-0,047
188	Ethiopia	Child	Ethiopia_2015_188	Mendera	Awetu Mendera	5	2	0	21	0	0	13	0	0	57	0	-0,022	0,247
189	Ethiopia	Child	Ethiopia_2015_189	Mendera	Awetu Mendera	6	2	0	4	0	0	2	0	0	22	0	-0,048	-0,053
190	Ethiopia	Child	Ethiopia_2015_190	Mendera	Awetu Mendera	9	1	0	0	0	0	1	0	0	22	0	-0,045	0,585
191	Ethiopia	Child	Ethiopia_2015_191	Mendera	Awetu Mendera	8	1	0	0	0	0	0	0	0	0	0	-0,043	2,232
192	Ethiopia	Child	Ethiopia_2015_192	Mendera	Awetu Mendera	9	1	8	0	0	0	0	0	0	0	0	-0,024	-0,025
193	Ethiopia	Child	Ethiopia_2015_193	Mendera	Awetu Mendera	9	1	780	0	0	113	0	0	615	2	0	-0,049	-0,044
194	Ethiopia	Child	Ethiopia_2015_194	Mendera	Awetu Mendera	7	1	0	0	0	0	0	0	0	0	0	-0,042	-0,039
195	Ethiopia	Child	Ethiopia_2015_195	Mendera	Awetu Mendera	8	2	5	16	0	0	19	0	0	61	0	-0,026	-0,046
196	Ethiopia	Child	Ethiopia_2015_196	Mendera	Awetu Mendera	8	2	0	0	0	0	1	0	0	5	0	-0,038	1,815
197	Ethiopia	Child	Ethiopia_2015_197	Mendera	Awetu Mendera	6	1	2039	35	0	290	11	0	1905	76	0	-0,045	1,426
198	Ethiopia	Child	Ethiopia_2015_198	Mendera	Awetu Mendera	8	1	0	0	0	1	0	0	0	0	0	0,202	0,601
199	Ethiopia	Child	Ethiopia_2015_199	Mendera	Awetu Mendera	7	1	0	0	0	0	2	0	0	3	0	-0,043	-0,054
200	Ethiopia	Child	Ethiopia_2015_200	Mendera	Awetu Mendera	7	2	813	42	10	264	22	0	1409	51	10	0,023	3,636
201	Ethiopia	Child	Ethiopia_2015_201	Mendera	Awetu Mendera	9	2	903	28	0	244	8	0	1002	36	0	-0,038	-0,013
202	Ethiopia	Child	Ethiopia_2015_202	Mendera	Awetu Mendera	8	1	0	5	0	1	4	0	0	20	0	-0,044	-0,005
203	Ethiopia	Child	Ethiopia_2015_203	Mendera	Awetu Mendera	8	1	26	7	0	4	4	0	0	4	0	-0,045	-0,049
204	Ethiopia	Child	Ethiopia_2015_204	Mendera	Awetu Mendera	8	1	0	4	0	4	3	0	17	2	0	-0,018	3,290
205	Ethiopia	Child	Ethiopia_2015_205	Mendera	Awetu Mendera	9	1	27	1	0	0	0	0	0	13	0	-0,049	-0,054
206	Ethiopia	Child	Ethiopia_2015_206	Mendera	Awetu Mendera	9	1	0	0	0	0	0	0	0	0	0	0,009	3,636
207	Ethiopia	Child	Ethiopia_2015_207	Mendera	Awetu Mendera	8	1	0	0	0	0	0	0	0	0	0	0,030	1,400
208	Ethiopia	Child	Ethiopia_2015_208	Mendera	Awetu Mendera	8	1	416	6	0	212	3	0	501	11	0	-0,031	0,127
209	Ethiopia	Child	Ethiopia_2015_209	Mendera	Awetu Mendera	9	2	0	0	0	0	0	0	0	0	0	-0,046	-0,053
210	Ethiopia	Child	Ethiopia_2015_210	Mendera	Awetu Mendera	9	2	273	211	0	16	65	0	50	367	0	-0,014	-0,055
211	Ethiopia	Child	Ethiopia_2015_211	Mendera	Awetu Mendera	17	1	10	0	0	0	0	0	0	0	0	-0,034	-0,014
212	Ethiopia	Child	Ethiopia_2015_212	Mendera	Awetu Mendera	16	1	0	2	0	0	13	0	0	23	0	-0,043	-0,055
213	Ethiopia	Child	Ethiopia_2015_213	Mendera	Awetu Mendera	17	2	0	0	0	0	0	0	0	0	0	-0,047	-0,054
214	Ethiopia	Child	Ethiopia_2015_214	Mendera	Awetu Mendera	16	2	0	0	0	0	0	2	0	0	15	-0,050	-0,038
215	Ethiopia	Child	Ethiopia_2015_215	Mendera	Awetu Mendera	16	2	0	0	0	0	0	0	0	0	0	-0,020	0,033
216	Ethiopia	Child	Ethiopia_2015_216	Mendera	Awetu Mendera	14	2	21	0	0	0	0	0	0	0	0	-0,005	0,008
217	Ethiopia	Child	Ethiopia_2015_217	Mendera	Awetu Mendera	14	2	0	0	0	0	0	0	0	0	0	-0,049	-0,054
218	Ethiopia	Child	Ethiopia_2015_218	Mendera	Awetu Mendera	14	2	1849	75	0	476	28	0	3592	137	0	0,190	3,636
219	Ethiopia	Child	Ethiopia_2015_219	Mendera	Awetu Mendera	16	2	0	2	0	0	1	0	0	3	0	-0,044	-0,044
220	Ethiopia	Child	Ethiopia_2015_220	Mendera	Awetu Mendera	14	2	2	0	0	0	0	0	0	0	0	-0,046	-0,054
221	Ethiopia	Child	Ethiopia_2015_221	Mendera	Awetu Mendera	15	1	100	5	0	69	4	0	136	6	0	-0,031	0,181
222	Ethiopia	Child	Ethiopia_2015_222	Mendera	Awetu Mendera	14	2	0	0	0	0	0	0	0	0	0	-0,039	-0,054
223	Ethiopia	Child	Ethiopia_2015_223	Mendera	Awetu Mendera	18	1	0	0	0	0	0	0	0	0	0	-0,039	-0,042
224	Ethiopia	Child	Ethiopia_2015_224	Mendera	Awetu Mendera	14	1	0	0	0	0	0	0	0	0	0	-0,044	0,239
225	Ethiopia	Child	Ethiopia_2015_225	Mendera	Awetu Mendera	18	1	0	13	0	0	3	0	0	43	0	-0,035	3,636
226	Ethiopia	Child	Ethiopia_2015_226	Mendera	Awetu Mendera	16	1	0	2	0	0	9	0	0	16	0	0,031	-0,003
227	Ethiopia	Child	Ethiopia_2015_227	Mendera	Awetu Mendera	16	2	193	0	0	64	0	0	397	0	0	-0,040	-0,023
228	Ethiopia	Child	Ethiopia_2015_228	Mendera	Awetu Mendera	17	2	0	4	0	0	4	0	0	29	0	-0,039	-0,043
229	Ethiopia	Child	Ethiopia_2015_229	Mendera	Awetu Mendera	17	2	15	0	52	0	0	52	0	0	147	0,644	0,104
230	Ethiopia	Child	Ethiopia_2015_230	Mendera	Awetu Mendera	15	2	0	0	0	0	0	0	0	0	0	-0,042	-0,045
231	Ethiopia	Child	Ethiopia_2015_231	Mendera	Awetu Mendera	14	2	0	0	0	0	0	0	0	0	0	-0,036	0,156
232	Ethiopia	Child	Ethiopia_2015_232	Mendera	Awetu Mendera	17	1	0	0	8	0	0	6	0	0	53	0,064	2,242
233	Ethiopia	Child	Ethiopia_2015_233	Mendera	Awetu Mendera	16	2	54	1	0	22	1	0	77	9	0	-0,009	0,462
234	Ethiopia	Child	Ethiopia_2015_234	Mendera	Awetu Mendera	15	1	6	0	0	6	0	2	55	0	6	0,053	-0,032
235	Ethiopia	Child	Ethiopia_2015_235	Mendera	Awetu Mendera	16	1	209	9	2	50	3	0	208	4	0	0,123	1,505
236	Ethiopia	Child	Ethiopia_2015_236	Mendera	Awetu Mendera	14	1	0	0	0	0	0	0	0	0	0	-0,019	0,238
237	Ethiopia	Child	Ethiopia_2015_237	Mendera	Awetu Mendera	16	1	0	3	49	0	2	37	0	2	214	1,299	0,197
238	Ethiopia	Child	Ethiopia_2015_238	Mendera	Awetu Mendera	16	1	52	18	0	38	15	0	172	77	0	-0,039	0,165
239	Ethiopia	Child	Ethiopia_2015_239	Mendera	Awetu Mendera	14	1	0	0	0	0	0	0	0	0	0	-0,041	-0,045
240	Ethiopia	Child	Ethiopia_2015_240	Mendera	Awetu Mendera	16	2	0	1	0	0	0	0	2	2	0	0,093	1,305
241	Ethiopia	Child	Ethiopia_2015_241	Ginjo	Ginjo	14	1	189	0	0	49	0	0	419	0	0	-0,044	0,512
242	Ethiopia	Child	Ethiopia_2015_242	Ginjo	Ginjo	14	1	0	7	0	0	5	0	0	12	0	0,072	-0,024
243	Ethiopia	Child	Ethiopia_2015_243	Ginjo	Ginjo	15	1	0	0	0	0	0	0	0	4	0	-0,047	-0,052
244	Ethiopia	Child	Ethiopia_2015_244	Ginjo	Ginjo	14	2	0	18	0	0	8	0	0	32	0	-0,042	-0,049
245	Ethiopia	Child	Ethiopia_2015_245	Ginjo	Ginjo	14	1	0	0	0	0	0	0	0	0	0	-0,012	3,074
246	Ethiopia	Child	Ethiopia_2015_246	Ginjo	Ginjo	16	2	0	2	1	0	2	0	0	2	0	-0,031	0,475
247	Ethiopia	Child	Ethiopia_2015_247	Ginjo	Ginjo	14	2	0	2	13	0	1	2	0	10	17	0,138	0,229
248	Ethiopia	Child	Ethiopia_2015_248	Ginjo	Ginjo	15	2	0	0	0	0	0	0	0	0	0	-0,036	1,020
249	Ethiopia	Child	Ethiopia_2015_249	Ginjo	Ginjo	14	2	0	6	0	0	1	0	0	7	0	-0,037	-0,035
250	Ethiopia	Child	Ethiopia_2015_250	Ginjo	Ginjo	15	1	718	4	0	268	2	0	642	20	0	0,003	1,863
251	Ethiopia	Child	Ethiopia_2015_251	Ginjo	Ginjo	15	1	0	1	0	0	2	0	0	1	0	-0,032	-0,038
252	Ethiopia	Child	Ethiopia_2015_252	Ginjo	Ginjo	15	2	0	4	0	0	3	0	0	9	0	-0,045	-0,054
253	Ethiopia	Child	Ethiopia_2015_253	Ginjo	Ginjo	14	2	0	1	0	0	1	0	0	2	0	-0,027	3,316
254	Ethiopia	Child	Ethiopia_2015_254	Ginjo	Ginjo	16	2	0	0	0	0	0	0	0	0	0	-0,044	-0,039
255	Ethiopia	Child	Ethiopia_2015_255	Ginjo	Ginjo	14	2	0	0	0	0	0	0	0	0	0	-0,025	3,636
256	Ethiopia	Child	Ethiopia_2015_256	Ginjo	Ginjo	16	2	3	0	0	0	0	0	0	0	0	-0,037	-0,047
257	Ethiopia	Child	Ethiopia_2015_257	Ginjo	Ginjo	14	2	0	0	0	0	0	0	0	1	0	-0,043	-0,014
258	Ethiopia	Child	Ethiopia_2015_258	Ginjo	Ginjo	14	1	30	0	0	0	0	0	0	0	0	-0,018	-0,032
259	Ethiopia	Child	Ethiopia_2015_259	Ginjo	Ginjo	15	1	165	0	0	49	0	0	214	5	0	-0,050	-0,051
260	Ethiopia	Child	Ethiopia_2015_260	Ginjo	Ginjo	16	1	0	1	0	0	6	0	0	14	0	-0,031	0,077
261	Ethiopia	Child	Ethiopia_2015_261	Ginjo	Ginjo	16	2	0	0	0	0	0	0	0	0	0	-0,044	1,207
262	Ethiopia	Child	Ethiopia_2015_262	Ginjo	Ginjo	16	2	27	0	0	20	0	0	60	2	0	-0,045	-0,036
263	Ethiopia	Child	Ethiopia_2015_263	Ginjo	Ginjo	14	1	0	0	0	0	0	0	0	0	0	-0,018	0,124
264	Ethiopia	Child	Ethiopia_2015_264	Ginjo	Ginjo	15	1	0	0	0	0	0	0	0	0	0	0,014	0,010
265	Ethiopia	Child	Ethiopia_2015_265	Ginjo	Ginjo	15	2	451	26	0	151	15	0	644	38	0	-0,038	3,336
266	Ethiopia	Child	Ethiopia_2015_266	Ginjo	Ginjo	15	2	5	0	0	0	0	0	0	0	0	0,042	1,462
267	Ethiopia	Child	Ethiopia_2015_267	Ginjo	Ginjo	16	2	0	0	0	0	0	0	0	0	0	-0,018	3,465
268	Ethiopia	Child	Ethiopia_2015_268	Ginjo	Ginjo	14	2	71	17	0	28	8	0	204	68	0	0,009	3,636
269	Ethiopia	Child	Ethiopia_2015_269	Ginjo	Ginjo	14	1	165	7	0	77	8	0	391	42	0	0,095	0,118
270	Ethiopia	Child	Ethiopia_2015_270	Ginjo	Ginjo	16	2	0	0	0	0	0	0	0	0	0	0,007	0,146
271	Ethiopia	Child	Ethiopia_2015_271	Ginjo	Ginjo	5	1	0	0	0	0	0	0	0	0	0	-0,048	-0,071
272	Ethiopia	Child	Ethiopia_2015_272	Ginjo	Ginjo	5	2	0	109	0	1	46	0	0	203	0	-0,043	-0,057
273	Ethiopia	Child	Ethiopia_2015_273	Ginjo	Ginjo	6	2	0	0	0	0	0	0	0	0	0	-0,024	-0,061
274	Ethiopia	Child	Ethiopia_2015_274	Ginjo	Ginjo	5	2	0	6	0	0	5	0	0	20	0	-0,038	0,080
275	Ethiopia	Child	Ethiopia_2015_275	Ginjo	Ginjo	6	1	0	0	0	0	0	0	0	0	0	-0,043	-0,047
276	Ethiopia	Child	Ethiopia_2015_276	Ginjo	Ginjo	8	2	0	9	0	0	10	0	0	43	0	-0,034	0,028
277	Ethiopia	Child	Ethiopia_2015_277	Ginjo	Ginjo	6	1	1109	18	0	223	6	0	1797	44	0	-0,044	0,032
278	Ethiopia	Child	Ethiopia_2015_278	Ginjo	Ginjo	7	1	0	0	0	0	0	0	0	0	0	0,005	2,723
279	Ethiopia	Child	Ethiopia_2015_279	Ginjo	Ginjo	9	1	0	0	0	0	0	0	0	0	0	-0,043	0,055
280	Ethiopia	Child	Ethiopia_2015_280	Ginjo	Ginjo	9	1	0	0	0	0	0	0	0	0	0	-0,021	-0,043
281	Ethiopia	Child	Ethiopia_2015_281	Ginjo	Ginjo	9	1	0	0	0	0	0	0	0	0	0	-0,039	0,166
282	Ethiopia	Child	Ethiopia_2015_282	Ginjo	Ginjo	9	2	1221	0	0	342	0	0	1761	0	0	0,141	0,249
283	Ethiopia	Child	Ethiopia_2015_283	Ginjo	Ginjo	9	2	850	0	0	104	0	0	866	0	0	0,038	0,330
284	Ethiopia	Child	Ethiopia_2015_284	Ginjo	Ginjo	6	1	0	190	0	0	23	0	7	319	0	0,046	-0,055
285	Ethiopia	Child	Ethiopia_2015_285	Ginjo	Ginjo	9	2	0	29	0	0	18	0	0	15	0	-0,045	0,086
286	Ethiopia	Child	Ethiopia_2015_286	Ginjo	Ginjo	5	2	459	0	0	215	0	0	2630	0	0	-0,044	-0,021
287	Ethiopia	Child	Ethiopia_2015_287	Ginjo	Ginjo	6	2	77	0	0	36	0	0	123	0	0	0,292	0,265
288	Ethiopia	Child	Ethiopia_2015_288	Ginjo	Ginjo	6	2	0	0	0	0	0	0	0	0	0	0,122	-0,032
289	Ethiopia	Child	Ethiopia_2015_289	Ginjo	Ginjo	5	2	0	0	0	0	0	0	0	0	0	-0,037	0,053
290	Ethiopia	Child	Ethiopia_2015_290	Ginjo	Ginjo	7	2	214	13	0	73	3	0	470	16	0	-0,048	-0,053
291	Ethiopia	Child	Ethiopia_2015_291	Ginjo	Ginjo	7	2	0	31	0	0	15	0	0	102	0	-0,030	0,545
292	Ethiopia	Child	Ethiopia_2015_292	Ginjo	Ginjo	6	2	92	0	0	65	0	0	134	0	0	-0,018	0,316
293	Ethiopia	Child	Ethiopia_2015_293	Ginjo	Ginjo	9	1	144	0	15	65	0	10	399	0	35	0,214	0,161
294	Ethiopia	Child	Ethiopia_2015_294	Ginjo	Ginjo	9	1	0	0	0	0	0	0	0	0	0	-0,048	-0,036
295	Ethiopia	Child	Ethiopia_2015_295	Ginjo	Ginjo	5	1	0	0	0	0	0	0	0	0	0	-0,047	0,913
296	Ethiopia	Child	Ethiopia_2015_296	Ginjo	Ginjo	9	2	0	0	0	0	0	0	0	0	0	-0,023	-0,032
297	Ethiopia	Child	Ethiopia_2015_297	Ginjo	Ginjo	9	1	0	0	0	0	0	0	4	0	0	-0,042	0,685
298	Ethiopia	Child	Ethiopia_2015_298	Ginjo	Ginjo	8	1	0	0	0	0	0	0	0	1	0	0,061	0,144
299	Ethiopia	Child	Ethiopia_2015_299	Ginjo	Ginjo	7	2	18	0	0	0	0	0	3	2	0	-0,015	3,955
300	Ethiopia	Child	Ethiopia_2015_300	Ginjo	Ginjo	7	2	20	0	0	0	15	0	81	0	0	0,005	0,209
301	Ethiopia	Child	Ethiopia_2015_301	Jimma	Bacho Bore	18	1	306	21	0	58	4	0	345	3	0	0,864	0,041
302	Ethiopia	Child	Ethiopia_2015_302	Jimma	Bacho Bore	17	1	0	0	0	0	0	0	0	0	0	-0,040	0,092
303	Ethiopia	Child	Ethiopia_2015_303	Jimma	Bacho Bore	16	1	299	7	0	68	0	0	471	4	0	-0,016	3,105
304	Ethiopia	Child	Ethiopia_2015_304	Jimma	Bacho Bore	17	1	0	0	0	0	1	0	0	0	0	-0,037	0,526
305	Ethiopia	Child	Ethiopia_2015_305	Jimma	Bacho Bore	18	1	394	5	4	143	3	0	545	4	0	0,018	0,141
306	Ethiopia	Child	Ethiopia_2015_306	Jimma	Bacho Bore	17	1	0	0	0	0	0	0	0	0	0	-0,023	0,012
307	Ethiopia	Child	Ethiopia_2015_307	Jimma	Bacho Bore	17	1	0	0	0	0	0	0	0	0	0	-0,003	0,541
308	Ethiopia	Child	Ethiopia_2015_308	Jimma	Bacho Bore	18	1	22	2	0	0	3	0	0	8	0	0,153	0,505
309	Ethiopia	Child	Ethiopia_2015_309	Jimma	Bacho Bore	18	1	484	21	0	113	4	0	762	41	0	-0,043	-0,036
310	Ethiopia	Child	Ethiopia_2015_310	Jimma	Bacho Bore	17	1	197	20	0	36	8	0	231	48	0	-0,018	0,692
311	Ethiopia	Child	Ethiopia_2015_311	Jimma	Bacho Bore	17	1	0	0	0	0	0	0	0	0	0	-0,027	-0,038
312	Ethiopia	Child	Ethiopia_2015_312	Jimma	Bacho Bore	17	1	0	0	0	0	0	0	0	0	0	-0,003	0,902
313	Ethiopia	Child	Ethiopia_2015_313	Jimma	Bacho Bore	14	1	0	4	0	0	4	0	3	15	0	-0,021	0,127
314	Ethiopia	Child	Ethiopia_2015_314	Jimma	Bacho Bore	14	1	17	8	0	0	6	0	0	4	0	-0,001	3,878
315	Ethiopia	Child	Ethiopia_2015_315	Jimma	Bacho Bore	15	1	0	0	0	0	1	0	0	8	0	0,529	0,032
316	Ethiopia	Child	Ethiopia_2015_316	Jimma	Bacho Bore	15	2	0	0	0	0	1	0	0	1	0	-0,047	-0,069
317	Ethiopia	Child	Ethiopia_2015_317	Jimma	Bacho Bore	14	2	0	5	0	0	16	0	0	52	0	-0,033	0,676
318	Ethiopia	Child	Ethiopia_2015_318	Jimma	Bacho Bore	14	2	12	0	0	0	0	0	6	0	0	-0,019	0,366
319	Ethiopia	Child	Ethiopia_2015_319	Jimma	Bacho Bore	15	2	0	1	0	0	0	0	0	3	0	-0,040	0,527
320	Ethiopia	Child	Ethiopia_2015_320	Jimma	Bacho Bore	14	2	0	0	0	0	2	0	0	2	0	0,005	0,169
321	Ethiopia	Child	Ethiopia_2015_321	Jimma	Bacho Bore	14	1	0	5	0	0	7	0	0	19	0	-0,045	-0,071
322	Ethiopia	Child	Ethiopia_2015_322	Jimma	Bacho Bore	14	2	0	15	0	0	4	0	0	12	9	-0,048	-0,061
323	Ethiopia	Child	Ethiopia_2015_323	Jimma	Bacho Bore	15	2	0	1	0	0	2	0	0	3	0	-0,036	0,606
324	Ethiopia	Child	Ethiopia_2015_324	Jimma	Bacho Bore	14	2	0	0	0	0	0	0	0	0	0	0,007	0,199
325	Ethiopia	Child	Ethiopia_2015_325	Jimma	Bacho Bore	14	2	0	0	0	0	0	0	0	0	0	-0,042	0,026
326	Ethiopia	Child	Ethiopia_2015_326	Jimma	Bacho Bore	14	2	198	7	0	75	2	0	356	10	0	-0,047	-0,069
327	Ethiopia	Child	Ethiopia_2015_327	Jimma	Bacho Bore	14	2	0	13	0	0	17	0	0	25	0	-0,042	-0,038
328	Ethiopia	Child	Ethiopia_2015_328	Jimma	Bacho Bore	15	2	0	22	0	0	26	0	0	99	0	0,002	1,937
329	Ethiopia	Child	Ethiopia_2015_329	Jimma	Bacho Bore	14	2	0	0	0	0	0	0	0	0	0	0,124	-0,026
330	Ethiopia	Child	Ethiopia_2015_330	Jimma	Bacho Bore	14	2	34	0	0	9	0	0	37	0	0	0,013	1,827
331	Ethiopia	Child	Ethiopia_2015_331	Jimma	Bacho Bore	6	1	843	69	0	127	14	0	966	67	0	-0,046	-0,042
332	Ethiopia	Child	Ethiopia_2015_332	Jimma	Bacho Bore	6	1	175	0	0	56	0	0	279	0	0	-0,040	-0,051
333	Ethiopia	Child	Ethiopia_2015_333	Jimma	Bacho Bore	6	1	744	0	0	295	0	0	2292	6	0	-0,049	-0,042
334	Ethiopia	Child	Ethiopia_2015_334	Jimma	Bacho Bore	9	2	0	2	0	0	18	16	0	36	27	0,056	0,179
335	Ethiopia	Child	Ethiopia_2015_335	Jimma	Bacho Bore	8	2	0	0	27	0	0	13	0	0	37	0,430	-0,006
336	Ethiopia	Child	Ethiopia_2015_336	Jimma	Bacho Bore	8	2	0	19	0	0	21	0	0	64	0	0,128	3,955
337	Ethiopia	Child	Ethiopia_2015_337	Jimma	Bacho Bore	9	2	0	0	0	0	0	0	0	0	0	-0,046	-0,036
338	Ethiopia	Child	Ethiopia_2015_338	Jimma	Bacho Bore	8	2	0	0	0	0	0	0	0	0	0	-0,037	-0,044
339	Ethiopia	Child	Ethiopia_2015_339	Jimma	Bacho Bore	9	1	426	22	0	107	15	0	553	36	0	0,007	0,056
340	Ethiopia	Child	Ethiopia_2015_340	Jimma	Bacho Bore	8	1	220	0	0	77	0	0	384	0	0	-0,018	3,955
341	Ethiopia	Child	Ethiopia_2015_341	Jimma	Bacho Bore	9	1	0	0	0	0	0	0	0	0	0	0,167	-0,044
342	Ethiopia	Child	Ethiopia_2015_342	Jimma	Bacho Bore	7	1	224	0	0	79	0	0	630	0	0	-0,003	0,338
343	Ethiopia	Child	Ethiopia_2015_343	Jimma	Bacho Bore	7	2	0	0	0	0	0	0	0	0	0	-0,042	-0,060
344	Ethiopia	Child	Ethiopia_2015_344	Jimma	Bacho Bore	8	2	0	14	0	0	13	0	0	62	0	-0,048	-0,064
345	Ethiopia	Child	Ethiopia_2015_345	Jimma	Bacho Bore	7	2	0	0	0	0	0	0	0	0	0	-0,040	-0,012
346	Ethiopia	Child	Ethiopia_2015_346	Jimma	Bacho Bore	5	2	0	36	4	0	20	6	0	87	22	0,269	1,958
347	Ethiopia	Child	Ethiopia_2015_347	Jimma	Bacho Bore	7	2	182	0	0	115	15	0	384	6	0	0,478	0,136
348	Ethiopia	Child	Ethiopia_2015_348	Jimma	Bacho Bore	9	1	0	14	18	0	17	10	28	10	12	0,082	1,315
349	Ethiopia	Child	Ethiopia_2015_349	Jimma	Bacho Bore	5	1	0	0	0	0	5	0	0	15	0	-0,033	-0,049
350	Ethiopia	Child	Ethiopia_2015_350	Jimma	Bacho Bore	9	1	0	14	8	0	5	0	0	19	13	-0,011	0,179
351	Ethiopia	Child	Ethiopia_2015_351	Jimma	Bacho Bore	9	2	0	0	0	0	0	0	0	0	0	0,034	1,077
352	Ethiopia	Child	Ethiopia_2015_352	Jimma	Bacho Bore	8	1	9	3	0	0	0	0	0	6	0	-0,050	-0,069
353	Ethiopia	Child	Ethiopia_2015_353	Jimma	Bacho Bore	9	2	0	0	2	0	0	0	0	0	0	0,112	1,059
354	Ethiopia	Child	Ethiopia_2015_354	Jimma	Bacho Bore	9	2	96	10	0	14	5	0	61	5	0	0,024	0,116
355	Ethiopia	Child	Ethiopia_2015_355	Jimma	Bacho Bore	5	2	0	0	0	0	0	0	0	0	0	-0,046	-0,068
356	Ethiopia	Child	Ethiopia_2015_356	Jimma	Bacho Bore	9	2	0	0	0	0	0	0	0	0	0	-0,043	1,197
357	Ethiopia	Child	Ethiopia_2015_357	Jimma	Bacho Bore	5	2	0	0	0	0	0	0	0	0	0	0,084	0,285
358	Ethiopia	Child	Ethiopia_2015_358	Jimma	Bacho Bore	9	2	0	0	0	0	0	0	0	0	0	-0,039	-0,017
359	Ethiopia	Child	Ethiopia_2015_359	Jimma	Bacho Bore	8	2	32	13	0	13	4	0	78	19	0	-0,035	0,088
360	Ethiopia	Child	Ethiopia_2015_360	Jimma	Bacho Bore	9	2	949	0	0	180	0	0	487	0	0	-0,041	0,415
361	Ethiopia	Child	Ethiopia_2015_361	Dilfire	Bossa Addis	18	1	0	0	0	0	3	0	0	0	0	0,118	0,043
362	Ethiopia	Child	Ethiopia_2015_362	Dilfire	Bossa Addis	18	1	0	0	8	0	0	3	0	4	17	0,220	-0,018
363	Ethiopia	Child	Ethiopia_2015_363	Dilfire	Bossa Addis	18	1	0	0	2	0	0	0	0	0	0	0,062	0,258
364	Ethiopia	Child	Ethiopia_2015_364	Dilfire	Bossa Addis	17	1	165	0	0	60	0	0	333	0	0	-0,047	0,024
365	Ethiopia	Child	Ethiopia_2015_365	Dilfire	Bossa Addis	17	1	0	0	0	0	0	0	0	0	7	-0,027	2,237
366	Ethiopia	Child	Ethiopia_2015_366	Dilfire	Bossa Addis	17	1	0	0	3	0	2	0	0	0	11	-0,051	0,347
367	Ethiopia	Child	Ethiopia_2015_367	Dilfire	Bossa Addis	18	1	0	0	0	0	0	0	0	0	0	-0,050	0,570
368	Ethiopia	Child	Ethiopia_2015_368	Dilfire	Bossa Addis	18	1	0	0	4	0	0	0	0	0	27	0,121	0,493
369	Ethiopia	Child	Ethiopia_2015_369	Dilfire	Bossa Addis	18	1	0	0	0	0	0	0	0	0	0	0,490	1,349
370	Ethiopia	Child	Ethiopia_2015_370	Dilfire	Bossa Addis	18	1	0	0	0	0	0	0	0	5	1	-0,039	1,300
371	Ethiopia	Child	Ethiopia_2015_371	Dilfire	Bossa Addis	16	2	545	0	0	101	1	0	704	0	0	-0,049	1,449
372	Ethiopia	Child	Ethiopia_2015_372	Dilfire	Bossa Addis	16	2	0	0	0	0	0	0	0	0	0	-0,052	-0,050
373	Ethiopia	Child	Ethiopia_2015_373	Dilfire	Bossa Addis	15	2	0	17	4	0	3	1	0	20	9	0,195	2,291
374	Ethiopia	Child	Ethiopia_2015_374	Dilfire	Bossa Addis	16	2	0	4	2	0	5	6	0	7	9	-0,041	2,681
375	Ethiopia	Child	Ethiopia_2015_375	Dilfire	Bossa Addis	15	2	19	0	0	16	6	0	45	16	0	-0,057	-0,048
376	Ethiopia	Child	Ethiopia_2015_376	Dilfire	Bossa Addis	16	2	112	2	0	23	0	0	95	1	4	0,134	2,994
377	Ethiopia	Child	Ethiopia_2015_377	Dilfire	Bossa Addis	15	1	0	14	2	0	9	4	0	30	7	-0,046	3,715
378	Ethiopia	Child	Ethiopia_2015_378	Dilfire	Bossa Addis	15	1	0	7	0	0	8	0	0	18	3	0,067	0,876
379	Ethiopia	Child	Ethiopia_2015_379	Dilfire	Bossa Addis	14	2	5	0	0	0	0	0	0	0	0	-0,032	-0,005
380	Ethiopia	Child	Ethiopia_2015_380	Dilfire	Bossa Addis	15	2	0	12	0	0	16	0	0	45	0	-0,045	0,122
381	Ethiopia	Child	Ethiopia_2015_381	Dilfire	Bossa Addis	15	1	0	0	0	0	1	0	0	3	0	0,068	0,405
382	Ethiopia	Child	Ethiopia_2015_382	Dilfire	Bossa Addis	14	1	0	0	0	0	0	0	0	0	1	-0,016	0,237
383	Ethiopia	Child	Ethiopia_2015_383	Dilfire	Bossa Addis	14	2	0	22	0	0	10	0	0	25	7	-0,038	-0,028
384	Ethiopia	Child	Ethiopia_2015_384	Dilfire	Bossa Addis	14	2	0	2	0	0	2	0	0	10	0	-0,050	0,204
385	Ethiopia	Child	Ethiopia_2015_385	Dilfire	Bossa Addis	14	2	0	0	0	0	4	11	0	5	2	-0,053	0,082
386	Ethiopia	Child	Ethiopia_2015_386	Dilfire	Bossa Addis	14	1	0	2	10	0	8	6	0	12	18	0,044	0,038
387	Ethiopia	Child	Ethiopia_2015_387	Dilfire	Bossa Addis	14	1	14	1	0	0	3	0	4	8	0	0,070	0,272
388	Ethiopia	Child	Ethiopia_2015_388	Dilfire	Bossa Addis	15	1	1057	13	0	236	4	0	1156	54	0	-0,044	0,007
389	Ethiopia	Child	Ethiopia_2015_389	Dilfire	Bossa Addis	14	1	7	5	3	0	0	4	0	7	4	0,009	1,881
390	Ethiopia	Child	Ethiopia_2015_390	Dilfire	Bossa Addis	14	1	0	0	0	0	6	0	0	0	12	0,602	2,700
391	Ethiopia	Child	Ethiopia_2015_391	Dilfire	Bossa Addis	9	1	0	3	0	0	2	0	0	10	0	0,326	0,208
392	Ethiopia	Child	Ethiopia_2015_392	Dilfire	Bossa Addis	9	1	0	0	2	0	0	2	0	0	4	-0,044	0,056
393	Ethiopia	Child	Ethiopia_2015_393	Dilfire	Bossa Addis	9	1	134	4	2	46	4	0	328	11	10	0,065	1,024
394	Ethiopia	Child	Ethiopia_2015_394	Dilfire	Bossa Addis	9	2	0	0	0	0	0	0	0	0	0	0,045	0,067
395	Ethiopia	Child	Ethiopia_2015_395	Dilfire	Bossa Addis	9	2	720	0	0	233	0	0	512	0	0	-0,041	-0,009
396	Ethiopia	Child	Ethiopia_2015_396	Dilfire	Bossa Addis	8	2	329	0	0	192	0	0	807	0	0	-0,054	-0,049
397	Ethiopia	Child	Ethiopia_2015_397	Dilfire	Bossa Addis	8	1	0	9	3	0	13	0	0	24	16	2,164	1,775
398	Ethiopia	Child	Ethiopia_2015_398	Dilfire	Bossa Addis	8	2	0	0	0	0	0	0	0	0	0	-0,041	0,607
399	Ethiopia	Child	Ethiopia_2015_399	Dilfire	Bossa Addis	9	1	0	8	0	0	13	0	0	26	0	-0,038	-0,016
400	Ethiopia	Child	Ethiopia_2015_400	Dilfire	Bossa Addis	7	2	2	1	0	0	0	0	0	0	2	0,958	0,399
401	Ethiopia	Child	Ethiopia_2015_401	Dilfire	Bossa Addis	7	1	173	9	0	62	5	0	266	10	0	0,022	0,065
402	Ethiopia	Child	Ethiopia_2015_402	Dilfire	Bossa Addis	7	1	1581	24	0	476	21	0	1541	40	0	-0,055	-0,062
403	Ethiopia	Child	Ethiopia_2015_403	Dilfire	Bossa Addis	6	1	1	2	0	0	3	0	0	1	0	-0,020	0,064
404	Ethiopia	Child	Ethiopia_2015_404	Dilfire	Bossa Addis	6	1	0	0	0	0	0	0	0	0	0	-0,051	-0,057
405	Ethiopia	Child	Ethiopia_2015_405	Dilfire	Bossa Addis	6	2	0	0	0	0	0	0	0	0	0	0,407	1,787
406	Ethiopia	Child	Ethiopia_2015_406	Dilfire	Bossa Addis	6	1	0	6	0	0	3	0	0	30	0	-0,023	0,794
407	Ethiopia	Child	Ethiopia_2015_407	Dilfire	Bossa Addis	5	1	0	2	0	0	0	0	0	1	0	-0,056	0,088
408	Ethiopia	Child	Ethiopia_2015_408	Dilfire	Bossa Addis	6	1	16	0	0	15	3	2	21	12	17	0,187	0,239
409	Ethiopia	Child	Ethiopia_2015_409	Dilfire	Bossa Addis	5	2	0	0	0	0	0	0	0	16	0	0,112	1,615
410	Ethiopia	Child	Ethiopia_2015_410	Dilfire	Bossa Addis	5	2	0	0	0	0	0	0	0	0	0	-0,057	-0,058
411	Ethiopia	Child	Ethiopia_2015_411	Dilfire	Bossa Addis	6	1	0	0	0	0	0	0	0	0	0	-0,055	0,060
412	Ethiopia	Child	Ethiopia_2015_412	Dilfire	Bossa Addis	6	1	0	0	0	0	0	0	0	0	0	-0,045	0,540
413	Ethiopia	Child	Ethiopia_2015_413	Dilfire	Bossa Addis	5	2	540	4	0	113	0	2	754	4	3	0,506	-0,039
414	Ethiopia	Child	Ethiopia_2015_414	Dilfire	Bossa Addis	5	1	0	0	0	0	0	0	0	0	0	-0,050	-0,059
415	Ethiopia	Child	Ethiopia_2015_415	Dilfire	Bossa Addis	7	2	0	0	0	0	0	0	0	0	0	-0,052	-0,060
416	Ethiopia	Child	Ethiopia_2015_416	Dilfire	Bossa Addis	6	1	0	0	0	0	0	0	0	0	0	-0,047	-0,032
417	Ethiopia	Child	Ethiopia_2015_417	Dilfire	Bossa Addis	7	2	0	0	0	0	0	0	0	0	0	-0,043	-0,046
418	Ethiopia	Child	Ethiopia_2015_418	Dilfire	Bossa Addis	9	2	0	0	0	0	0	0	0	0	0	-0,055	-0,053
419	Ethiopia	Child	Ethiopia_2015_419	Dilfire	Bossa Addis	9	2	0	2	0	0	1	0	0	6	0	-0,028	0,024
420	Ethiopia	Child	Ethiopia_2015_420	Dilfire	Bossa Addis	9	2	0	0	0	0	0	0	0	0	0	-0,030	0,125
421	Ethiopia	Child	Ethiopia_2015_421	Kitto	Bossa Kitto	14	2	0	0	2	0	0	0	0	13	2	-0,042	-0,052
422	Ethiopia	Child	Ethiopia_2015_422	Kitto	Bossa Kitto	15	2	80	1	0	14	0	2	120	8	4	-0,051	-0,015
423	Ethiopia	Child	Ethiopia_2015_423	Kitto	Bossa Kitto	15	2	0	4	0	0	2	0	0	16	0	-0,048	4,149
424	Ethiopia	Child	Ethiopia_2015_424	Kitto	Bossa Kitto	16	2	0	0	0	0	0	0	0	1	0	-0,053	-0,009
425	Ethiopia	Child	Ethiopia_2015_425	Kitto	Bossa Kitto	15	2	0	0	13	0	0	10	0	0	22	0,771	0,070
426	Ethiopia	Child	Ethiopia_2015_426	Kitto	Bossa Kitto	17	2	0	0	27	0	3	40	0	5	72	0,420	1,878
427	Ethiopia	Child	Ethiopia_2015_427	Kitto	Bossa Kitto	15	2	44	2	0	28	7	0	290	85	0	0,094	0,303
428	Ethiopia	Child	Ethiopia_2015_428	Kitto	Bossa Kitto	16	2	0	3	0	0	6	0	0	15	0	0,287	1,602
429	Ethiopia	Child	Ethiopia_2015_429	Kitto	Bossa Kitto	15	2	0	0	12	0	7	0	0	4	22	-0,045	0,053
430	Ethiopia	Child	Ethiopia_2015_430	Kitto	Bossa Kitto	15	2	0	16	0	0	21	0	0	33	0	-0,022	0,601
431	Ethiopia	Child	Ethiopia_2015_431	Kitto	Bossa Kitto	14	2	136	0	0	66	1	0	269	6	0	-0,053	0,427
432	Ethiopia	Child	Ethiopia_2015_432	Kitto	Bossa Kitto	14	2	320	0	40	58	0	13	279	0	20	0,015	0,383
433	Ethiopia	Child	Ethiopia_2015_433	Kitto	Bossa Kitto	15	1	52	0	0	12	0	0	91	0	3	0,217	0,026
434	Ethiopia	Child	Ethiopia_2015_434	Kitto	Bossa Kitto	15	1	0	20	0	0	11	0	0	26	0	-0,044	-0,055
435	Ethiopia	Child	Ethiopia_2015_435	Kitto	Bossa Kitto	14	2	0	0	0	0	0	0	0	0	0	0,055	0,166
436	Ethiopia	Child	Ethiopia_2015_436	Kitto	Bossa Kitto	14	2	6	0	0	3	0	0	4	0	0	-0,053	0,340
437	Ethiopia	Child	Ethiopia_2015_437	Kitto	Bossa Kitto	14	1	1123	32	23	326	26	5	1750	80	18	0,144	4,414
438	Ethiopia	Child	Ethiopia_2015_438	Kitto	Bossa Kitto	14	1	5	0	6	0	0	7	0	0	42	0,064	0,460
439	Ethiopia	Child	Ethiopia_2015_439	Kitto	Bossa Kitto	15	1	0	0	0	0	0	4	0	0	6	0,059	0,441
440	Ethiopia	Child	Ethiopia_2015_440	Kitto	Bossa Kitto	17	1	0	11	0	0	10	0	0	35	3	-0,045	0,189
441	Ethiopia	Child	Ethiopia_2015_441	Kitto	Bossa Kitto	18	1	0	0	18	0	0	8	0	3	13	0,220	1,119
442	Ethiopia	Child	Ethiopia_2015_442	Kitto	Bossa Kitto	17	1	0	1	3	0	0	12	0	0	57	0,052	0,202
443	Ethiopia	Child	Ethiopia_2015_443	Kitto	Bossa Kitto	15	1	0	4	0	0	1	0	0	10	0	-0,017	0,130
444	Ethiopia	Child	Ethiopia_2015_444	Kitto	Bossa Kitto	18	1	72	2	0	47	2	0	244	8	0	0,261	3,732
445	Ethiopia	Child	Ethiopia_2015_445	Kitto	Bossa Kitto	15	1	0	0	0	0	0	0	0	0	0	0,500	0,503
446	Ethiopia	Child	Ethiopia_2015_446	Kitto	Bossa Kitto	14	2	0	0	0	0	0	0	0	0	0	-0,046	-0,050
447	Ethiopia	Child	Ethiopia_2015_447	Kitto	Bossa Kitto	18	2	0	12	5	0	6	5	0	12	16	0,000	0,221
448	Ethiopia	Child	Ethiopia_2015_448	Kitto	Bossa Kitto	18	2	0	0	0	0	0	0	0	0	0	-0,041	-0,044
449	Ethiopia	Child	Ethiopia_2015_449	Kitto	Bossa Kitto	15	1	0	0	0	0	0	0	0	0	0	0,028	0,096
450	Ethiopia	Child	Ethiopia_2015_450	Kitto	Bossa Kitto	15	1	0	3	0	0	5	0	0	15	0	0,063	3,732
451	Ethiopia	Child	Ethiopia_2015_451	Kitto	Bossa Kitto	5	1	0	2	0	0	1	0	0	1	0	-0,012	2,628
452	Ethiopia	Child	Ethiopia_2015_452	Kitto	Bossa Kitto	7	2	0	0	0	0	0	0	0	0	0	-0,043	0,470
453	Ethiopia	Child	Ethiopia_2015_453	Kitto	Bossa Kitto	6	2	0	0	0	0	0	0	0	0	0	-0,046	0,066
454	Ethiopia	Child	Ethiopia_2015_454	Kitto	Bossa Kitto	6	2	0	0	0	0	0	0	0	0	0	0,132	0,347
455	Ethiopia	Child	Ethiopia_2015_455	Kitto	Bossa Kitto	7	1	0	0	0	0	0	0	0	0	0	-0,055	-0,015
456	Ethiopia	Child	Ethiopia_2015_456	Kitto	Bossa Kitto	7	1	0	0	0	0	0	0	0	0	0	-0,015	-0,036
457	Ethiopia	Child	Ethiopia_2015_457	Kitto	Bossa Kitto	6	1	0	3	0	0	10	0	0	10	0	-0,057	-0,027
458	Ethiopia	Child	Ethiopia_2015_458	Kitto	Bossa Kitto	6	1	0	5	0	0	4	0	0	14	0	-0,050	0,012
459	Ethiopia	Child	Ethiopia_2015_459	Kitto	Bossa Kitto	8	1	0	14	0	0	6	0	0	7	0	-0,024	0,037
460	Ethiopia	Child	Ethiopia_2015_460	Kitto	Bossa Kitto	9	1	0	0	2	0	2	2	0	3	3	0,008	0,011
461	Ethiopia	Child	Ethiopia_2015_461	Kitto	Bossa Kitto	8	1	0	8	0	0	10	0	0	42	0	0,015	0,394
462	Ethiopia	Child	Ethiopia_2015_462	Kitto	Bossa Kitto	7	1	0	0	0	0	0	0	0	0	0	-0,050	0,004
463	Ethiopia	Child	Ethiopia_2015_463	Kitto	Bossa Kitto	9	2	5268	40	0	1454	31	0	7868	142	0	-0,051	1,671
464	Ethiopia	Child	Ethiopia_2015_464	Kitto	Bossa Kitto	9	2	9570	236	0	730	25	0	3262	287	0	-0,045	0,012
465	Ethiopia	Child	Ethiopia_2015_465	Kitto	Bossa Kitto	8	1	0	0	0	0	2	0	0	3	0	-0,043	0,558
466	Ethiopia	Child	Ethiopia_2015_466	Kitto	Bossa Kitto	7	1	0	0	0	0	0	0	0	0	0	0,025	0,487
467	Ethiopia	Child	Ethiopia_2015_467	Kitto	Bossa Kitto	9	1	5	0	0	0	1	0	20	3	0	-0,030	0,046
468	Ethiopia	Child	Ethiopia_2015_468	Kitto	Bossa Kitto	9	2	62	10	0	56	6	0	233	17	0	-0,054	0,193
469	Ethiopia	Child	Ethiopia_2015_469	Kitto	Bossa Kitto	9	2	0	0	0	0	0	0	0	0	0	-0,053	0,250
470	Ethiopia	Child	Ethiopia_2015_470	Kitto	Bossa Kitto	8	2	0	0	0	0	0	0	0	0	0	-0,057	-0,043
471	Ethiopia	Child	Ethiopia_2015_471	Kitto	Bossa Kitto	9	2	107	0	0	40	0	0	252	0	0	-0,053	-0,040
472	Ethiopia	Child	Ethiopia_2015_472	Kitto	Bossa Kitto	6	1	0	0	0	0	0	0	0	0	0	-0,002	0,048
473	Ethiopia	Child	Ethiopia_2015_473	Kitto	Bossa Kitto	7	2	0	0	0	0	0	0	0	0	0	-0,057	-0,009
474	Ethiopia	Child	Ethiopia_2015_474	Kitto	Bossa Kitto	5	2	0	0	0	0	0	0	0	0	0	-0,052	0,054
475	Ethiopia	Child	Ethiopia_2015_475	Kitto	Bossa Kitto	6	2	0	0	0	0	0	0	0	0	0	-0,053	0,137
476	Ethiopia	Child	Ethiopia_2015_476	Kitto	Bossa Kitto	5	2	0	0	0	0	0	0	0	0	0	-0,056	0,047
477	Ethiopia	Child	Ethiopia_2015_477	Kitto	Bossa Kitto	6	2	0	0	0	0	0	0	0	0	0	-0,050	0,197
478	Ethiopia	Child	Ethiopia_2015_478	Kitto	Bossa Kitto	7	2	0	0	0	0	0	0	0	0	0	-0,014	0,042
479	Ethiopia	Child	Ethiopia_2015_479	Kitto	Bossa Kitto	8	1	473	8	0	107	6	0	592	20	0	0,109	0,078
480	Ethiopia	Child	Ethiopia_2015_480	Kitto	Bossa Kitto	7	2	0	0	0	0	0	0	0	4	0	-0,059	0,030
481	Ethiopia	Child	Ethiopia_2015_481	Hermata	Hermata	16	1	0	0	0	0	1	0	0	1	0	0,016	1,099
482	Ethiopia	Child	Ethiopia_2015_482	Hermata	Hermata	17	1	0	0	0	0	0	0	0	0	0	-0,053	0,160
483	Ethiopia	Child	Ethiopia_2015_483	Hermata	Hermata	16	1	154	12	0	58	19	0	350	42	0	0,007	3,495
484	Ethiopia	Child	Ethiopia_2015_484	Hermata	Hermata	18	1	0	0	0	0	0	0	0	0	0	0,032	0,294
485	Ethiopia	Child	Ethiopia_2015_485	Hermata	Hermata	14	2	0	0	0	0	0	0	0	0	0	-0,058	0,131
486	Ethiopia	Child	Ethiopia_2015_486	Hermata	Hermata	14	2	14	0	0	0	0	0	1	0	0	-0,052	0,541
487	Ethiopia	Child	Ethiopia_2015_487	Hermata	Hermata	17	2	0	0	0	0	0	0	0	0	0	-0,052	0,479
488	Ethiopia	Child	Ethiopia_2015_488	Hermata	Hermata	14	1	0	10	0	0	16	0	2	75	0	-0,018	0,634
489	Ethiopia	Child	Ethiopia_2015_489	Hermata	Hermata	14	1	184	5	0	60	5	0	276	18	0	-0,059	-0,057
490	Ethiopia	Child	Ethiopia_2015_490	Hermata	Hermata	16	2	0	0	0	0	0	0	0	0	0	-0,043	0,148
491	Ethiopia	Child	Ethiopia_2015_491	Hermata	Hermata	17	2	0	0	0	0	0	0	0	0	0	-0,047	0,107
492	Ethiopia	Child	Ethiopia_2015_492	Hermata	Hermata	18	1	0	0	0	0	0	0	0	0	0	-0,053	3,272
493	Ethiopia	Child	Ethiopia_2015_493	Hermata	Hermata	15	2	0	0	0	0	0	0	0	0	0	0,019	1,397
494	Ethiopia	Child	Ethiopia_2015_494	Hermata	Hermata	15	2	0	0	0	0	0	0	0	0	0	-0,052	0,135
495	Ethiopia	Child	Ethiopia_2015_495	Hermata	Hermata	15	1	0	0	0	0	0	0	0	0	0	-0,056	-0,052
496	Ethiopia	Child	Ethiopia_2015_496	Hermata	Hermata	16	1	0	1	2	0	2	1	0	0	3	-0,038	0,191
497	Ethiopia	Child	Ethiopia_2015_497	Hermata	Hermata	15	1	0	16	0	0	2	0	0	45	0	-0,056	1,157
498	Ethiopia	Child	Ethiopia_2015_498	Hermata	Hermata	14	2	0	0	27	0	0	15	0	0	37	0,244	1,875
499	Ethiopia	Child	Ethiopia_2015_499	Hermata	Hermata	15	1	1205	0	0	281	0	0	953	0	0	0,011	1,273
500	Ethiopia	Child	Ethiopia_2015_500	Hermata	Hermata	14	1	0	0	0	0	0	0	0	0	0	-0,049	0,249
501	Ethiopia	Child	Ethiopia_2015_501	Hermata	Hermata	15	1	0	0	0	0	0	0	0	0	0	-0,058	-0,051
502	Ethiopia	Child	Ethiopia_2015_502	Hermata	Hermata	14	1	6	0	0	0	0	0	3	0	2	-0,010	0,037
503	Ethiopia	Child	Ethiopia_2015_503	Hermata	Hermata	15	2	0	0	0	0	0	0	0	0	0	-0,047	1,637
504	Ethiopia	Child	Ethiopia_2015_504	Hermata	Hermata	14	1	0	2	0	0	2	0	0	12	0	-0,056	0,646
505	Ethiopia	Child	Ethiopia_2015_505	Hermata	Hermata	14	1	0	0	0	0	0	0	0	0	0	0,262	0,234
506	Ethiopia	Child	Ethiopia_2015_506	Hermata	Hermata	14	1	0	0	0	0	0	0	2	0	0	-0,004	1,956
507	Ethiopia	Child	Ethiopia_2015_507	Hermata	Hermata	14	1	0	0	0	0	0	0	0	0	1	0,042	0,322
508	Ethiopia	Child	Ethiopia_2015_508	Hermata	Hermata	14	1	0	0	0	0	0	0	0	0	0	-0,051	0,120
509	Ethiopia	Child	Ethiopia_2015_509	Hermata	Hermata	14	1	368	222	0	42	49	0	89	187	0	0,036	2,141
510	Ethiopia	Child	Ethiopia_2015_510	Hermata	Hermata	15	1	0	0	0	0	0	0	0	0	0	0,063	0,143
511	Ethiopia	Child	Ethiopia_2015_511	Hermata	Hermata	8	2	0	0	0	0	0	0	0	12	0	-0,059	-0,055
512	Ethiopia	Child	Ethiopia_2015_512	Hermata	Hermata	6	1	0	0	2	0	0	0	0	0	0	-0,051	0,024
513	Ethiopia	Child	Ethiopia_2015_513	Hermata	Hermata	8	2	0	53	0	0	14	0	0	67	0	0,132	0,015
514	Ethiopia	Child	Ethiopia_2015_514	Hermata	Hermata	9	2	0	0	2	0	0	2	0	0	2	-0,008	0,462
515	Ethiopia	Child	Ethiopia_2015_515	Hermata	Hermata	9	2	0	3	2	0	1	2	0	1	2	-0,054	-0,025
516	Ethiopia	Child	Ethiopia_2015_516	Hermata	Hermata	9	2	734	8	0	193	5	0	685	2	0	-0,032	3,276
517	Ethiopia	Child	Ethiopia_2015_517	Hermata	Hermata	9	1	0	5	0	0	5	0	0	8	0	-0,022	0,249
518	Ethiopia	Child	Ethiopia_2015_518	Hermata	Hermata	9	1	46	0	0	12	0	0	96	0	0	-0,056	-0,021
519	Ethiopia	Child	Ethiopia_2015_519	Hermata	Hermata	9	1	0	0	0	1	0	0	0	0	0	-0,027	0,258
520	Ethiopia	Child	Ethiopia_2015_520	Hermata	Hermata	6	2	0	0	0	0	0	0	0	0	0	-0,056	-0,054
521	Ethiopia	Child	Ethiopia_2015_521	Hermata	Hermata	6	2	0	2	0	0	1	0	0	10	0	-0,059	-0,043
522	Ethiopia	Child	Ethiopia_2015_522	Hermata	Hermata	6	1	0	0	0	0	0	0	0	0	0	-0,026	0,114
523	Ethiopia	Child	Ethiopia_2015_523	Hermata	Hermata	8	2	976	48	0	176	17	0	1154	67	0	-0,053	-0,001
524	Ethiopia	Child	Ethiopia_2015_524	Hermata	Hermata	9	2	0	0	0	0	0	0	0	0	0	-0,035	-0,032
525	Ethiopia	Child	Ethiopia_2015_525	Hermata	Hermata	7	2	0	10	0	0	3	0	0	17	0	-0,057	1,667
526	Ethiopia	Child	Ethiopia_2015_526	Hermata	Hermata	8	2	4	0	0	0	0	0	0	0	0	-0,060	-0,029
527	Ethiopia	Child	Ethiopia_2015_527	Hermata	Hermata	7	1	0	0	0	0	0	0	0	0	0	-0,033	-0,024
528	Ethiopia	Child	Ethiopia_2015_528	Hermata	Hermata	6	1	1114	25	0	179	10	0	1734	41	0	-0,033	0,319
529	Ethiopia	Child	Ethiopia_2015_529	Hermata	Hermata	7	1	0	4	0	0	5	0	0	15	0	0,477	1,510
530	Ethiopia	Child	Ethiopia_2015_530	Hermata	Hermata	7	1	0	10	0	0	7	0	0	30	0	-0,053	0,109
531	Ethiopia	Child	Ethiopia_2015_531	Hermata	Hermata	9	1	0	0	0	0	0	0	0	0	0	-0,031	0,024
532	Ethiopia	Child	Ethiopia_2015_532	Hermata	Hermata	9	1	0	0	0	0	0	0	0	0	0	0,084	0,148
533	Ethiopia	Child	Ethiopia_2015_533	Hermata	Hermata	9	2	0	2	0	0	0	0	0	6	0	0,041	0,241
534	Ethiopia	Child	Ethiopia_2015_534	Hermata	Hermata	9	2	3	9	0	0	9	0	0	20	0	-0,047	1,374
535	Ethiopia	Child	Ethiopia_2015_535	Hermata	Hermata	6	1	105	3	0	101	5	0	0	9	37	-0,049	-0,052
536	Ethiopia	Child	Ethiopia_2015_536	Hermata	Hermata	5	2	174	6	0	5	0	0	222	3	0	-0,053	-0,050
537	Ethiopia	Child	Ethiopia_2015_537	Hermata	Hermata	6	2	0	7	46	0	1	21	0	14	86	-0,056	-0,020
538	Ethiopia	Child	Ethiopia_2015_538	Hermata	Hermata	5	1	1236	32	0	96	2	0	910	18	0	0,062	1,340
539	Ethiopia	Child	Ethiopia_2015_539	Hermata	Hermata	7	1	0	6	0	0	0	0	0	11	0	-0,056	-0,054
540	Ethiopia	Child	Ethiopia_2015_540	Hermata	Hermata	7	1	375	0	0	51	0	0	337	0	0	-0,025	0,566
541	Ethiopia	Child	Ethiopia_2015_541	Hamle	Mentina	18	2	0	0	0	0	0	0	0	3	0	0,093	1,640
542	Ethiopia	Child	Ethiopia_2015_542	Hamle	Mentina	16	2	32	10	0	5	1	0	38	17	0	0,108	1,002
543	Ethiopia	Child	Ethiopia_2015_543	Hamle	Mentina	16	1	0	0	0	0	1	0	0	2	0	-0,012	0,135
544	Ethiopia	Child	Ethiopia_2015_544	Hamle	Mentina	17	1	0	0	0	0	0	0	0	0	0	0,318	1,082
545	Ethiopia	Child	Ethiopia_2015_545	Hamle	Mentina	18	1	0	0	0	0	0	0	0	0	0	0,032	0,511
546	Ethiopia	Child	Ethiopia_2015_546	Hamle	Mentina	16	1	0	0	0	0	0	0	0	0	0	-0,017	3,726
547	Ethiopia	Child	Ethiopia_2015_547	Hamle	Mentina	15	1	525	8	0	78	4	0	660	9	0	-0,025	0,138
548	Ethiopia	Child	Ethiopia_2015_548	Hamle	Mentina	18	2	0	22	0	0	11	0	2	77	0	-0,076	0,280
549	Ethiopia	Child	Ethiopia_2015_549	Hamle	Mentina	16	1	0	27	0	0	18	0	0	38	0	-0,080	-0,062
550	Ethiopia	Child	Ethiopia_2015_550	Hamle	Mentina	14	1	0	0	0	0	0	0	0	0	0	-0,044	0,836
551	Ethiopia	Child	Ethiopia_2015_551	Hamle	Mentina	14	1	0	31	0	0	8	0	0	60	0	0,000	0,268
552	Ethiopia	Child	Ethiopia_2015_552	Hamle	Mentina	14	1	298	4	0	68	3	0	385	7	0	0,012	3,726
553	Ethiopia	Child	Ethiopia_2015_553	Hamle	Mentina	16	1	0	4	0	0	0	0	0	4	0	0,000	1,603
554	Ethiopia	Child	Ethiopia_2015_554	Hamle	Mentina	17	1	0	0	0	0	0	0	0	0	0	0,206	0,766
555	Ethiopia	Child	Ethiopia_2015_555	Hamle	Mentina	15	1	0	0	0	0	3	0	0	4	0	-0,057	0,931
556	Ethiopia	Child	Ethiopia_2015_556	Hamle	Mentina	14	1	0	2	0	0	3	0	0	25	0	0,082	3,726
557	Ethiopia	Child	Ethiopia_2015_557	Hamle	Mentina	17	1	96	11	0	20	1	2	177	22	0	0,022	0,198
558	Ethiopia	Child	Ethiopia_2015_558	Hamle	Mentina	14	1	0	8	0	0	5	0	0	35	0	0,330	3,303
559	Ethiopia	Child	Ethiopia_2015_559	Hamle	Mentina	15	1	43	42	0	4	30	2	0	187	0	0,087	0,170
560	Ethiopia	Child	Ethiopia_2015_560	Hamle	Mentina	14	1	0	0	0	0	0	0	0	52	0	0,013	0,978
561	Ethiopia	Child	Ethiopia_2015_561	Hamle	Mentina	14	2	0	0	0	0	2	0	1	0	0	-0,070	-0,051
562	Ethiopia	Child	Ethiopia_2015_562	Hamle	Mentina	14	2	60	0	0	3	0	0	48	0	0	-0,066	-0,051
563	Ethiopia	Child	Ethiopia_2015_563	Hamle	Mentina	14	2	0	0	0	0	0	0	0	0	0	0,002	0,484
564	Ethiopia	Child	Ethiopia_2015_564	Hamle	Mentina	14	2	208	36	0	54	10	0	422	46	0	-0,080	-0,057
565	Ethiopia	Child	Ethiopia_2015_565	Hamle	Mentina	15	2	0	6	0	0	15	0	0	62	0	-0,014	2,751
566	Ethiopia	Child	Ethiopia_2015_566	Hamle	Mentina	18	2	0	44	0	0	33	0	0	105	0	-0,062	3,371
567	Ethiopia	Child	Ethiopia_2015_567	Hamle	Mentina	17	2	4478	28	0	1220	17	0	5578	24	0	-0,048	0,998
568	Ethiopia	Child	Ethiopia_2015_568	Hamle	Mentina	17	2	0	0	0	0	0	2	0	0	0	-0,026	0,425
569	Ethiopia	Child	Ethiopia_2015_569	Hamle	Mentina	18	2	1035	36	0	201	15	0	744	25	2	-0,072	0,179
570	Ethiopia	Child	Ethiopia_2015_570	Hamle	Mentina	14	2	20	0	0	0	0	0	0	1	0	-0,076	-0,056
571	Ethiopia	Child	Ethiopia_2015_571	Hamle	Mentina	5	1	0	25	1	0	11	0	0	37	0	0,014	0,025
572	Ethiopia	Child	Ethiopia_2015_572	Hamle	Mentina	5	1	0	0	0	2	2	0	32	14	0	-0,071	-0,045
573	Ethiopia	Child	Ethiopia_2015_573	Hamle	Mentina	7	1	0	15	0	0	5	0	0	34	0	-0,069	-0,065
574	Ethiopia	Child	Ethiopia_2015_574	Hamle	Mentina	7	1	57	9	0	0	5	0	0	8	0	0,057	0,461
575	Ethiopia	Child	Ethiopia_2015_575	Hamle	Mentina	7	1	0	0	0	0	0	0	1	0	0	-0,081	-0,013
576	Ethiopia	Child	Ethiopia_2015_576	Hamle	Mentina	7	1	0	0	0	0	1	0	0	3	0	-0,070	0,584
577	Ethiopia	Child	Ethiopia_2015_577	Hamle	Mentina	5	1	1050	129	0	229	51	0	1666	353	0	-0,014	2,505
578	Ethiopia	Child	Ethiopia_2015_578	Hamle	Mentina	6	1	0	0	0	0	0	0	0	0	0	-0,081	-0,053
579	Ethiopia	Child	Ethiopia_2015_579	Hamle	Mentina	6	1	0	35	0	0	13	0	0	55	0	-0,075	0,067
580	Ethiopia	Child	Ethiopia_2015_580	Hamle	Mentina	8	1	0	0	0	0	0	0	0	0	0	0,263	-0,028
581	Ethiopia	Child	Ethiopia_2015_581	Hamle	Mentina	5	1	0	9	0	0	7	0	0	18	0	-0,002	1,273
582	Ethiopia	Child	Ethiopia_2015_582	Hamle	Mentina	7	2	0	0	0	0	0	0	0	0	0	-0,074	-0,036
583	Ethiopia	Child	Ethiopia_2015_583	Hamle	Mentina	7	2	27	0	0	0	0	0	0	0	0	-0,075	-0,047
584	Ethiopia	Child	Ethiopia_2015_584	Hamle	Mentina	5	2	1499	4	0	243	1	0	837	7	0	-0,077	-0,066
585	Ethiopia	Child	Ethiopia_2015_585	Hamle	Mentina	5	2	0	0	0	0	0	0	0	0	0	-0,079	0,054
586	Ethiopia	Child	Ethiopia_2015_586	Hamle	Mentina	7	2	17	2	0	0	1	0	5	3	0	-0,080	-0,040
587	Ethiopia	Child	Ethiopia_2015_587	Hamle	Mentina	5	1	0	427	0	0	78	0	0	202	0	-0,039	1,273
588	Ethiopia	Child	Ethiopia_2015_588	Hamle	Mentina	9	1	0	0	0	0	0	0	0	0	0	-0,070	-0,026
589	Ethiopia	Child	Ethiopia_2015_589	Hamle	Mentina	7	1	0	0	0	0	2	0	0	1	0	-0,044	0,660
590	Ethiopia	Child	Ethiopia_2015_590	Hamle	Mentina	7	1	0	0	0	0	0	0	0	0	0	-0,050	2,110
591	Ethiopia	Child	Ethiopia_2015_591	Hamle	Mentina	7	1	3	9	0	0	14	0	0	25	0	0,501	1,377
592	Ethiopia	Child	Ethiopia_2015_592	Hamle	Mentina	7	2	12	8	0	0	7	0	0	30	0	-0,023	-0,039
593	Ethiopia	Child	Ethiopia_2015_593	Hamle	Mentina	6	2	75	2	0	9	8	0	0	16	0	-0,074	1,366
594	Ethiopia	Child	Ethiopia_2015_594	Hamle	Mentina	9	1	1099	6	0	182	0	0	1236	5	0	0,044	0,130
595	Ethiopia	Child	Ethiopia_2015_595	Hamle	Mentina	9	1	441	13	0	100	10	0	785	64	0	0,024	-0,065
596	Ethiopia	Child	Ethiopia_2015_596	Hamle	Mentina	9	2	0	0	0	0	0	0	0	0	0	-0,070	-0,023
597	Ethiopia	Child	Ethiopia_2015_597	Hamle	Mentina	9	1	0	0	0	0	0	0	0	0	0	-0,079	-0,058
598	Ethiopia	Child	Ethiopia_2015_598	Hamle	Mentina	8	1	400	12	0	202	6	0	623	9	0	-0,078	-0,023
599	Ethiopia	Child	Ethiopia_2015_599	Hamle	Mentina	9	2	98	4	0	0	3	0	0	19	0	-0,069	-0,055
600	Ethiopia	Child	Ethiopia_2015_600	Hamle	Mentina	9	1	20	5	0	0	3	0	0	10	0	-0,055	0,255
601	Ethiopia	Adult	Ethiopia_2017_1		Bossa Kitto	46	2	0	0	0	0	0	0	0	0	0	-0,085	2,871
602	Ethiopia	Adult	Ethiopia_2017_2		Bossa Kitto	30	2	0	0	0	0	0	0	0	0	0	0,159	2,871
603	Ethiopia	Adult	Ethiopia_2017_3		Bossa Kitto	35	2	0	0	0	0	0	0	0	0	0	-0,098	2,368
604	Ethiopia	Adult	Ethiopia_2017_4		Bossa Kitto	33	2	0	0	0	0	0	0	0	0	0	-0,100	0,758
605	Ethiopia	Adult	Ethiopia_2017_5		Bossa Kitto	55	2	0	0	0	0	0	0	0	0	0	-0,093	-0,076
606	Ethiopia	Adult	Ethiopia_2017_6		Bossa Kitto	70	2	0	0	0	0	0	0	0	0	0	-0,088	2,871
607	Ethiopia	Adult	Ethiopia_2017_7		Bossa Kitto	45	2	0	6	0	0	14	0	0	24	0	-0,098	1,167
608	Ethiopia	Adult	Ethiopia_2017_8		Bossa Kitto	60	2	0	0	0	0	0	0	0	0	0	-0,071	2,871
609	Ethiopia	Adult	Ethiopia_2017_9		Bossa Kitto	28	2	0	0	0	0	0	0	0	0	0	-0,097	-0,048
610	Ethiopia	Adult	Ethiopia_2017_10		Bossa Kitto	35	2	0	0	0	0	0	0	0	0	0	-0,099	1,244
611	Ethiopia	Adult	Ethiopia_2017_11		Bossa Kitto	33	2	0	0	0	0	0	0	0	9	0	-0,096	0,571
612	Ethiopia	Adult	Ethiopia_2017_12		Bossa Kitto	56	2	0	0	0	0	0	0	0	0	0	-0,096	0,004
613	Ethiopia	Adult	Ethiopia_2017_13		Bossa Kitto	45	2	0	0	0	0	0	0	0	0	0	-0,097	0,108
614	Ethiopia	Adult	Ethiopia_2017_14		Bossa Kitto	55	1	0	0	0	0	0	0	0	0	0	-0,089	-0,045
615	Ethiopia	Adult	Ethiopia_2017_15		Bossa Kitto	38	2	0	0	0	0	0	0	0	0	0	-0,095	0,715
616	Ethiopia	Adult	Ethiopia_2017_16		Bossa Kitto	50	1	0	0	0	0	0	0	0	0	0	-0,056	1,622
617	Ethiopia	Adult	Ethiopia_2017_17		Bossa Kitto	34	2	0	0	0	0	0	0	0	0	0	0,654	2,547
618	Ethiopia	Adult	Ethiopia_2017_18		Bossa Kitto	45	2	0	26	0	0	13	0	0	35	0	-0,090	0,029
619	Ethiopia	Adult	Ethiopia_2017_19		Bossa Kitto	48	2	0	0	0	0	0	0	0	0	0	-0,099	-0,080
620	Ethiopia	Adult	Ethiopia_2017_20		Bossa Kitto	52	2	0	0	0	0	0	0	0	0	0	0,184	0,746
621	Ethiopia	Adult	Ethiopia_2017_21		Bossa Kitto	50	2	0	13	0	0	8	0	0	48	0	-0,057	1,700
622	Ethiopia	Adult	Ethiopia_2017_22		Bossa Kitto	28	2	0	0	0	0	0	0	0	0	0	-0,098	-0,079
623	Ethiopia	Adult	Ethiopia_2017_23		Bossa Kitto	33	1	0	0	0	0	0	0	0	0	0	-0,097	0,030
624	Ethiopia	Adult	Ethiopia_2017_24		Bossa Kitto	60	2	0	0	0	0	0	0	0	0	0	-0,092	1,303
625	Ethiopia	Adult	Ethiopia_2017_25		Bossa Kitto	45	1	85	13	0	29	7	0	195	33	0	-0,041	0,285
626	Ethiopia	Adult	Ethiopia_2017_26		Bossa Kitto	47	2	0	0	0	0	0	0	0	0	0	-0,071	0,277
627	Ethiopia	Adult	Ethiopia_2017_27		Bossa Kitto	30	1	0	0	0	0	0	0	0	0	0	-0,095	0,081
628	Ethiopia	Adult	Ethiopia_2017_28		Bossa Kitto	35	1	0	67	0	0	58	0	0	125	0	-0,092	0,108
629	Ethiopia	Adult	Ethiopia_2017_29		Bossa Kitto	60	2	0	0	0	0	0	0	0	0	0	-0,096	1,159
630	Ethiopia	Adult	Ethiopia_2017_30		Bossa Kitto	40	1	0	4	0	0	0	0	0	14	0	-0,011	2,871
631	Ethiopia	Adult	Ethiopia_2017_31		Bossa Kitto	30	2	0	0	0	0	0	0	0	0	0	-0,097	1,267
632	Ethiopia	Adult	Ethiopia_2017_32		Bossa Kitto	55	2	0	0	0	0	1	0	0	4	0	-0,044	2,871
633	Ethiopia	Adult	Ethiopia_2017_33		Bossa Kitto	40	2	0	0	0	0	0	0	0	0	0	-0,032	2,080
634	Ethiopia	Adult	Ethiopia_2017_34		Bossa Kitto	40	1	0	247	91	0	233	96	0	292	123	-0,024	2,871
635	Ethiopia	Adult	Ethiopia_2017_35		Bossa Kitto	40	2	0	0	0	0	0	0	0	0	0	-0,070	2,402
636	Ethiopia	Adult	Ethiopia_2017_36		Bossa Kitto	40	2	0	0	0	0	0	0	0	0	0	-0,100	-0,081
637	Ethiopia	Adult	Ethiopia_2017_37		Bossa Kitto	53	1	0	0	0	0	0	0	0	0	0	-0,093	1,109
638	Ethiopia	Adult	Ethiopia_2017_38		Bossa Kitto	27	2	0	0	0	0	0	0	0	0	0	-0,097	0,341
639	Ethiopia	Adult	Ethiopia_2017_39		Bossa Kitto	20	2	0	0	0	0	0	0	0	0	0	-0,054	0,115
640	Ethiopia	Adult	Ethiopia_2017_40		Bossa Kitto	30	2	0	0	0	0	0	0	0	0	0	-0,088	2,871
641	Ethiopia	Adult	Ethiopia_2017_41		Bossa Kitto	22	2	0	0	0	0	0	0	0	0	0	-0,088	0,044
642	Ethiopia	Adult	Ethiopia_2017_42		Bossa Kitto	32	1	0	0	0	0	0	0	0	0	0	0,231	0,877
643	Ethiopia	Adult	Ethiopia_2017_43		Bossa Kitto	28	2	0	0	0	0	0	0	0	0	0	-0,083	0,271
644	Ethiopia	Adult	Ethiopia_2017_44		Bossa Kitto	22	2	0	0	0	0	0	0	0	0	0	-0,091	-0,002
645	Ethiopia	Adult	Ethiopia_2017_45		Bossa Kitto	65	2	0	0	0	0	0	0	0	0	0	-0,043	2,709
646	Ethiopia	Adult	Ethiopia_2017_46		Bossa Kitto	24	2	0	0	0	0	0	0	0	0	0	-0,079	0,103
647	Ethiopia	Adult	Ethiopia_2017_47		Bossa Kitto	27	2	0	0	0	0	0	0	0	0	0	-0,069	0,779
648	Ethiopia	Adult	Ethiopia_2017_48		Bossa Kitto	54	1	0	2	14	0	9	16	0	22	71	0,218	1,660
649	Ethiopia	Adult	Ethiopia_2017_49		Bossa Kitto	35	2	0	0	0	0	0	0	0	0	0	-0,089	0,619
650	Ethiopia	Adult	Ethiopia_2017_50		Bossa Kitto	26	2	0	0	0	0	0	0	0	0	0	-0,092	1,800
651	Ethiopia	Adult	Ethiopia_2017_51		Bossa Kitto	32	2	0	4	0	0	0	0	0	4	0	-0,005	1,078
652	Ethiopia	Adult	Ethiopia_2017_52		Bossa Kitto	58	2	0	0	0	0	0	0	0	0	0	-0,051	2,709
653	Ethiopia	Adult	Ethiopia_2017_53		Bossa Kitto	25	1	0	0	0	0	0	0	0	0	0	-0,096	0,017
654	Ethiopia	Adult	Ethiopia_2017_54		Bossa Kitto	25	2	0	0	0	0	0	0	0	0	0	-0,095	-0,044
655	Ethiopia	Adult	Ethiopia_2017_55		Bossa Kitto	45	1	0	0	0	0	0	0	0	0	0	-0,094	0,140
656	Ethiopia	Adult	Ethiopia_2017_56		Bossa Kitto	30	2	0	4	0	0	1	0	0	6	0	0,067	2,709
657	Ethiopia	Adult	Ethiopia_2017_57		Bossa Kitto	60	2	0	0	0	0	0	0	0	0	0	-0,095	0,016
658	Ethiopia	Adult	Ethiopia_2017_58		Bossa Kitto	37	2	0	0	0	0	0	0	0	0	0	-0,093	0,083
659	Ethiopia	Adult	Ethiopia_2017_59		Bossa Kitto	39	2	0	0	0	0	4	0	0	2	0	-0,086	0,863
660	Ethiopia	Adult	Ethiopia_2017_60		Bossa Kitto	40	2	0	0	0	0	0	0	0	0	0	0,185	2,709
661	Ethiopia	Adult	Ethiopia_2017_61		Bossa Kitto	52	2	0	0	0	0	0	0	0	0	1	0,288	0,771
662	Ethiopia	Adult	Ethiopia_2017_62		Bossa Kitto	42	1	0	0	0	0	0	0	0	0	0	-0,073	0,703
663	Ethiopia	Adult	Ethiopia_2017_63		Bossa Kitto	35	1	0	0	0	0	0	0	0	0	0	-0,094	-0,040
664	Ethiopia	Adult	Ethiopia_2017_64		Bossa Kitto	57	1	475	0	0	157	0	0	971	0	0	0,033	2,709
665	Ethiopia	Adult	Ethiopia_2017_65		Bossa Kitto	50	2	0	0	0	0	0	0	0	0	0	-0,095	1,396
666	Ethiopia	Adult	Ethiopia_2017_66		Bossa Kitto	58	1	0	0	0	0	0	0	0	0	0	-0,082	0,015
667	Ethiopia	Adult	Ethiopia_2017_67		Bossa Kitto	59	2	0	0	0	0	0	0	0	0	0	-0,073	0,800
668	Ethiopia	Adult	Ethiopia_2017_68		Bossa Kitto	55	2	0	0	0	0	0	0	0	0	0	-0,080	2,709
669	Ethiopia	Adult	Ethiopia_2017_69		Bossa Kitto	50	2	0	0	0	0	0	0	0	0	0	0,059	1,896
670	Ethiopia	Adult	Ethiopia_2017_70		Bossa Kitto	27	1	0	0	0	0	0	0	0	0	0	0,064	0,839
671	Ethiopia	Adult	Ethiopia_2017_71		Bossa Kitto	35	1	0	0	0	0	0	0	0	0	0	-0,022	0,936
672	Ethiopia	Adult	Ethiopia_2017_72		Bossa Kitto	20	2	0	0	0	0	0	0	0	0	0	0,029	0,786
673	Ethiopia	Adult	Ethiopia_2017_73		Bossa Kitto	24	2	0	0	0	0	0	0	0	0	0	-0,096	-0,033
674	Ethiopia	Adult	Ethiopia_2017_74		Bossa Kitto	35	2	0	0	0	0	0	0	0	0	0	-0,093	0,035
675	Ethiopia	Adult	Ethiopia_2017_75		Bossa Kitto	25	2	0	0	0	0	0	0	0	0	0	-0,083	0,892
676	Ethiopia	Adult	Ethiopia_2017_76		Bossa Kitto	29	2	0	0	0	0	0	0	0	0	0	-0,067	0,055
677	Ethiopia	Adult	Ethiopia_2017_77		Bossa Kitto	37	1	0	8	0	0	11	0	0	20	0	0,014	0,335
678	Ethiopia	Adult	Ethiopia_2017_78		Bossa Kitto	45	2	0	0	0	0	0	0	0	0	0	-0,059	2,709
679	Ethiopia	Adult	Ethiopia_2017_79		Bossa Kitto	23	2	0	0	0	0	0	0	0	0	0	0,580	0,387
680	Ethiopia	Adult	Ethiopia_2017_80		Bossa Kitto	45	2	0	0	0	0	0	0	0	0	0	-0,084	1,762
681	Ethiopia	Adult	Ethiopia_2017_81		Bossa Kitto	45	2	0	0	0	0	0	0	0	0	0	1,120	2,672
682	Ethiopia	Adult	Ethiopia_2017_82		Bossa Kitto	20	2	0	0	0	0	0	0	0	0	0	-0,072	0,085
683	Ethiopia	Adult	Ethiopia_2017_83		Bossa Kitto	32	2	0	0	23	0	0	4	0	0	28	-0,049	0,760
684	Ethiopia	Adult	Ethiopia_2017_84		Bossa Kitto	30	2	0	0	0	0	0	0	0	0	0	-0,075	0,723
685	Ethiopia	Adult	Ethiopia_2017_85		Bossa Kitto	25	2	0	0	0	0	0	0	0	0	0	-0,083	1,115
686	Ethiopia	Adult	Ethiopia_2017_86		Bossa Kitto	24	2	0	0	17	0	3	4	0	2	19	0,356	2,694
687	Ethiopia	Adult	Ethiopia_2017_87		Bossa Kitto	29	2	0	3	0	0	2	0	0	21	0	-0,065	2,599
688	Ethiopia	Adult	Ethiopia_2017_88		Bossa Kitto	35	2	0	0	0	0	0	0	0	0	0	-0,060	2,411
689	Ethiopia	Adult	Ethiopia_2017_89		Bossa Kitto	72	1	0	0	0	0	0	0	0	0	0	0,048	0,489
690	Ethiopia	Adult	Ethiopia_2017_90		Bossa Kitto	40	2	0	0	0	0	0	0	0	0	0	-0,090	0,345
691	Ethiopia	Adult	Ethiopia_2017_91		Bossa Kitto	28	1	0	0	0	0	0	0	0	0	0	0,041	1,102
692	Ethiopia	Adult	Ethiopia_2017_92		Bossa Kitto	50	1	0	0	0	0	0	0	0	0	0	-0,089	0,044
693	Ethiopia	Adult	Ethiopia_2017_93		Bossa Kitto	25	1	0	0	0	0	0	0	0	0	0	0,401	1,289
694	Ethiopia	Adult	Ethiopia_2017_94		Bossa Kitto	28	1	0	1	0	0	0	0	0	0	0	-0,082	0,586
695	Ethiopia	Adult	Ethiopia_2017_95		Bossa Kitto	70	2	0	0	0	0	0	0	0	0	0	-0,004	2,167
696	Ethiopia	Adult	Ethiopia_2017_96		Bossa Kitto	41	2	0	0	0	0	0	0	0	0	0	0,007	1,568
697	Ethiopia	Adult	Ethiopia_2017_97		Bossa Kitto	33	2	0	0	0	0	0	0	0	0	0	-0,085	1,298
698	Ethiopia	Adult	Ethiopia_2017_98		Bossa Kitto	24	2	0	0	0	0	0	0	0	0	1	-0,019	2,694
699	Ethiopia	Adult	Ethiopia_2017_99		Bossa Kitto	42	2	336	12	0	110	5	0	410	14	0	0,066	2,498
700	Ethiopia	Adult	Ethiopia_2017_100		Bossa Kitto	42	2	0	0	0	0	0	0	0	0	0	-0,091	0,117
701	Ethiopia	Adult	Ethiopia_2017_101		Bossa Addis	18	1	0	0	0	0	0	0	0	0	0	-0,087	-0,040
702	Ethiopia	Adult	Ethiopia_2017_102		Bossa Addis	20	1	9	0	0	0	0	0	8	0	0	-0,087	0,079
703	Ethiopia	Adult	Ethiopia_2017_103		Bossa Addis	18	1	4	2	0	0	3	0	0	2	0	-0,084	0,031
704	Ethiopia	Adult	Ethiopia_2017_104		Bossa Addis	18	1	0	0	7	0	0	2	0	0	11	0,038	0,341
705	Ethiopia	Adult	Ethiopia_2017_105		Bossa Addis	18	1	3	0	0	0	0	0	0	0	0	-0,070	0,433
706	Ethiopia	Adult	Ethiopia_2017_106		Bossa Addis	18	1	0	0	0	0	0	0	0	0	4	-0,067	2,694
707	Ethiopia	Adult	Ethiopia_2017_107		Bossa Addis	19	1	0	0	0	0	0	0	0	0	0	-0,072	1,551
708	Ethiopia	Adult	Ethiopia_2017_108		Bossa Addis	18	2	0	0	0	0	0	0	0	0	0	-0,079	1,005
709	Ethiopia	Adult	Ethiopia_2017_109		Bossa Addis	18	2	0	17	0	0	2	0	0	35	0	0,080	0,900
710	Ethiopia	Adult	Ethiopia_2017_110		Bossa Addis	18	2	0	0	0	0	0	0	0	0	0	-0,091	-0,066
711	Ethiopia	Adult	Ethiopia_2017_111		Bossa Addis	19	1	0	0	12	0	0	4	0	0	2	-0,053	2,694
712	Ethiopia	Adult	Ethiopia_2017_112		Bossa Addis	18	2	0	0	0	0	0	0	0	0	1	-0,081	0,960
713	Ethiopia	Adult	Ethiopia_2017_113		Bossa Addis	18	2	773	0	0	206	0	0	1604	0	0	0,002	2,694
714	Ethiopia	Adult	Ethiopia_2017_114		Bossa Addis	48	1	0	0	0	0	0	0	1	0	0	-0,088	0,807
715	Ethiopia	Adult	Ethiopia_2017_115		Bossa Addis	43	2	0	0	0	0	0	0	0	0	0	-0,077	2,358
716	Ethiopia	Adult	Ethiopia_2017_116		Bossa Addis	19	1	132	10	0	20	2	0	493	8	0	-0,027	1,849
717	Ethiopia	Adult	Ethiopia_2017_117		Bossa Addis	19	1	0	0	15	0	0	19	0	2	81	1,820	2,694
718	Ethiopia	Adult	Ethiopia_2017_118		Bossa Addis	20	1	0	0	0	0	0	0	0	0	0	0,295	1,326
719	Ethiopia	Adult	Ethiopia_2017_119		Bossa Addis	19	1	0	0	0	0	0	0	0	0	0	-0,070	-0,051
720	Ethiopia	Adult	Ethiopia_2017_120		Bossa Addis	19	1	0	0	8	0	0	2	0	4	12	-0,006	2,694
721	Ethiopia	Adult	Ethiopia_2017_121		Bossa Addis	19	1	0	0	0	0	0	0	0	0	0	-0,061	0,548
722	Ethiopia	Adult	Ethiopia_2017_122		Bossa Addis	21	1	42	0	0	23	0	0	55	0	0	-0,037	0,771
723	Ethiopia	Adult	Ethiopia_2017_123		Bossa Addis	19	2	0	0	0	0	0	0	0	0	0	0,964	0,935
724	Ethiopia	Adult	Ethiopia_2017_124		Bossa Addis	18	1	97	2	0	20	2	0	175	10	0	-0,067	2,538
725	Ethiopia	Adult	Ethiopia_2017_125		Bossa Addis	18	1	1	0	0	0	0	0	4	0	0	0,322	0,361
726	Ethiopia	Adult	Ethiopia_2017_126		Bossa Addis	49	1	0	0	0	0	0	0	0	0	0	-0,080	0,202
727	Ethiopia	Adult	Ethiopia_2017_127		Bossa Addis	18	1	0	0	3	0	0	5	0	0	43	0,486	0,227
728	Ethiopia	Adult	Ethiopia_2017_128		Bossa Addis	18	1	12	2	0	0	2	0	2	8	0	-0,065	2,029
729	Ethiopia	Adult	Ethiopia_2017_129		Bossa Addis	30	1	0	0	0	0	0	0	0	0	0	-0,075	0,402
730	Ethiopia	Adult	Ethiopia_2017_130		Bossa Addis	23	1	0	0	0	0	0	0	0	0	0	-0,047	0,365
731	Ethiopia	Adult	Ethiopia_2017_131		Bossa Addis	19	1	0	0	0	0	0	0	0	0	0	-0,068	0,174
732	Ethiopia	Adult	Ethiopia_2017_132		Bossa Addis	36	2	0	0	0	0	0	0	0	0	0	-0,085	0,055
733	Ethiopia	Adult	Ethiopia_2017_133		Bossa Addis	56	1	0	0	0	0	0	0	0	0	0	-0,077	2,538
734	Ethiopia	Adult	Ethiopia_2017_134		Bossa Addis	18	2	0	0	0	0	0	0	0	0	1	-0,074	2,477
735	Ethiopia	Adult	Ethiopia_2017_135		Bossa Addis	19	1	0	0	0	0	0	0	0	0	0	-0,047	0,073
736	Ethiopia	Adult	Ethiopia_2017_136		Bossa Addis	18	1	0	0	0	0	0	0	0	0	0	-0,045	0,302
737	Ethiopia	Adult	Ethiopia_2017_137		Bossa Addis	18	1	0	0	0	0	0	0	0	0	0	-0,072	-0,046
738	Ethiopia	Adult	Ethiopia_2017_138		Bossa Addis	20	1	0	0	6	0	1	5	0	1	13	-0,061	2,538
739	Ethiopia	Adult	Ethiopia_2017_139		Bossa Addis	25	1	0	0	0	0	0	0	0	0	0	0,003	0,720
740	Ethiopia	Adult	Ethiopia_2017_140		Bossa Addis	35	1	0	0	0	0	0	0	0	0	0	-0,067	0,029
741	Ethiopia	Adult	Ethiopia_2017_141		Bossa Addis	65	2	0	0	0	0	0	0	0	0	0	-0,089	0,031
742	Ethiopia	Adult	Ethiopia_2017_142		Bossa Addis	50	2	0	0	0	0	0	0	0	0	0	-0,006	2,538
743	Ethiopia	Adult	Ethiopia_2017_143		Bossa Addis	30	1	0	0	0	0	0	0	0	0	0	0,117	0,242
744	Ethiopia	Adult	Ethiopia_2017_144		Bossa Addis	27	2	0	0	0	0	0	0	0	0	0	-0,073	0,222
745	Ethiopia	Adult	Ethiopia_2017_145		Bossa Addis	57	2	0	0	0	0	0	0	0	0	0	-0,089	0,598
746	Ethiopia	Adult	Ethiopia_2017_146		Bossa Addis	25	2	0	7	0	0	8	0	0	18	0	-0,047	-0,034
747	Ethiopia	Adult	Ethiopia_2017_147		Bossa Addis	18	2	535	6	0	85	0	0	1145	9	0	0,274	2,206
748	Ethiopia	Adult	Ethiopia_2017_148		Bossa Addis	70	2	0	0	0	0	0	0	0	0	0	-0,049	1,337
749	Ethiopia	Adult	Ethiopia_2017_149		Bossa Addis	75	2	0	0	0	0	0	0	0	0	0	-0,071	0,646
750	Ethiopia	Adult	Ethiopia_2017_150		Bossa Addis	60	2	0	0	0	0	0	0	0	0	0	-0,082	0,595
751	Ethiopia	Adult	Ethiopia_2017_151		Bossa Addis	65	1	0	0	0	0	0	0	0	0	4	0,118	1,641
752	Ethiopia	Adult	Ethiopia_2017_152		Bossa Addis	50	2	0	0	0	0	0	0	0	0	0	-0,019	2,538
753	Ethiopia	Adult	Ethiopia_2017_153		Bossa Addis	40	2	0	0	0	0	0	0	0	0	0	-0,077	0,051
754	Ethiopia	Adult	Ethiopia_2017_154		Bossa Addis	50	2	0	0	0	0	0	0	0	0	0	-0,005	1,598
755	Ethiopia	Adult	Ethiopia_2017_155		Bossa Addis	32	1	181	0	0	81	0	0	720	0	0	0,166	1,128
756	Ethiopia	Adult	Ethiopia_2017_156		Bossa Addis	57	2	0	0	0	0	0	0	0	0	0	-0,086	0,372
757	Ethiopia	Adult	Ethiopia_2017_157		Bossa Addis	60	2	0	2	0	0	0	0	0	7	0	0,255	2,538
758	Ethiopia	Adult	Ethiopia_2017_158		Bossa Addis	65	2	0	0	0	0	0	0	0	0	0	-0,079	2,538
759	Ethiopia	Adult	Ethiopia_2017_159		Bossa Addis	58	2	0	0	0	0	0	0	0	0	0	-0,010	0,537
760	Ethiopia	Adult	Ethiopia_2017_160		Bossa Addis	38	2	0	0	0	0	0	0	0	0	0	-0,091	-0,011
761	Ethiopia	Adult	Ethiopia_2017_161		Bossa Addis	40	2	0	12	0	0	0	0	0	8	0	-0,042	2,702
762	Ethiopia	Adult	Ethiopia_2017_162		Bossa Addis	38	2	0	0	0	0	0	0	0	0	0	-0,047	0,514
763	Ethiopia	Adult	Ethiopia_2017_163		Bossa Addis	24	1	0	0	0	0	0	0	0	0	0	-0,044	0,738
764	Ethiopia	Adult	Ethiopia_2017_164		Bossa Addis	61	1	0	0	0	0	0	0	0	0	0	-0,079	2,702
765	Ethiopia	Adult	Ethiopia_2017_165		Bossa Addis	35	2	0	0	0	0	0	0	0	0	0	-0,065	0,367
766	Ethiopia	Adult	Ethiopia_2017_166		Bossa Addis	28	1	858	0	0	73	0	0	1086	0	0	0,036	2,484
767	Ethiopia	Adult	Ethiopia_2017_167		Bossa Addis	25	1	0	8	0	0	6	0	0	19	0	0,055	0,765
768	Ethiopia	Adult	Ethiopia_2017_168		Bossa Addis	36	1	0	0	0	0	0	0	0	0	0	0,297	2,164
769	Ethiopia	Adult	Ethiopia_2017_169		Bossa Addis	25	1	0	6	8	0	3	0	0	18	7	-0,081	1,826
770	Ethiopia	Adult	Ethiopia_2017_170		Bossa Addis	36	1	0	0	0	0	0	0	0	0	0	-0,043	2,255
771	Ethiopia	Adult	Ethiopia_2017_171		Bossa Addis	24	1	0	0	0	0	0	0	0	0	0	-0,081	1,041
772	Ethiopia	Adult	Ethiopia_2017_172		Bossa Addis	24	2	0	8	0	0	7	0	0	57	0	0,009	2,702
773	Ethiopia	Adult	Ethiopia_2017_173		Bossa Addis	23	1	0	0	0	0	0	0	0	0	0	-0,084	2,000
774	Ethiopia	Adult	Ethiopia_2017_174		Bossa Addis	25	2	0	0	0	0	0	0	0	0	0	0,023	-0,020
775	Ethiopia	Adult	Ethiopia_2017_175		Bossa Addis	18	2	0	0	0	0	0	0	0	0	0	-0,090	-0,023
776	Ethiopia	Adult	Ethiopia_2017_176		Bossa Addis	19	2	0	0	0	0	0	0	0	0	0	-0,084	-0,057
777	Ethiopia	Adult	Ethiopia_2017_177		Bossa Addis	30	2	0	0	0	0	0	0	0	0	0	0,070	1,561
778	Ethiopia	Adult	Ethiopia_2017_178		Bossa Addis	36	2	0	6	0	0	3	0	0	16	0	-0,093	-0,057
779	Ethiopia	Adult	Ethiopia_2017_179		Bossa Addis	29	2	0	2	0	0	0	0	0	25	0	-0,079	-0,057
780	Ethiopia	Adult	Ethiopia_2017_180		Bossa Addis	44	1	0	0	0	0	0	0	0	0	0	0,911	2,702
781	Ethiopia	Adult	Ethiopia_2017_181		Bossa Addis	36	2	0	0	0	0	0	0	0	0	0	-0,089	0,375
782	Ethiopia	Adult	Ethiopia_2017_182		Bossa Addis	32	1	0	0	0	0	1	0	0	0	0	0,441	0,199
783	Ethiopia	Adult	Ethiopia_2017_183		Bossa Addis	30	1	0	0	0	0	0	0	0	0	0	-0,071	0,033
784	Ethiopia	Adult	Ethiopia_2017_184		Bossa Addis	44	1	0	0	0	0	0	0	0	0	0	-0,093	-0,038
785	Ethiopia	Adult	Ethiopia_2017_185		Bossa Addis	32	1	0	0	0	0	0	0	0	0	1	-0,094	0,358
786	Ethiopia	Adult	Ethiopia_2017_186		Bossa Addis	18	1	0	0	0	0	0	0	0	0	0	-0,080	0,148
787	Ethiopia	Adult	Ethiopia_2017_187		Bossa Addis	30	1	0	0	0	0	0	0	0	0	0	0,070	0,315
788	Ethiopia	Adult	Ethiopia_2017_188		Bossa Addis	32	1	0	8	0	0	5	0	0	19	0	1,008	0,616
789	Ethiopia	Adult	Ethiopia_2017_189		Bossa Addis	38	1	0	0	0	0	0	0	0	0	0	-0,090	0,695
790	Ethiopia	Adult	Ethiopia_2017_190		Bossa Addis	44	2	0	4	0	0	3	0	0	10	0	-0,092	-0,066
791	Ethiopia	Adult	Ethiopia_2017_191		Bossa Addis	30	2	0	1	0	0	6	0	0	3	0	-0,065	0,141
792	Ethiopia	Adult	Ethiopia_2017_192		Bossa Addis	18	2	0	0	0	0	0	0	0	0	0	-0,089	1,230
793	Ethiopia	Adult	Ethiopia_2017_193		Bossa Addis	19	2	0	0	0	0	0	2	0	6	3	-0,010	0,379
794	Ethiopia	Adult	Ethiopia_2017_194		Bossa Addis	24	1	0	0	0	0	0	0	0	4	0	-0,048	1,944
795	Ethiopia	Adult	Ethiopia_2017_195		Bossa Addis	34	1	0	0	0	0	0	0	0	0	0	-0,095	-0,070
796	Ethiopia	Adult	Ethiopia_2017_196		Bossa Addis	27	2	0	0	0	0	0	0	0	0	0	-0,066	-0,037
797	Ethiopia	Adult	Ethiopia_2017_197		Bossa Addis	23	2	0	0	0	0	0	0	0	0	0	-0,090	1,081
798	Ethiopia	Adult	Ethiopia_2017_198		Bossa Addis	19	1	0	4	0	0	2	0	0	4	0	-0,088	0,418
799	Ethiopia	Adult	Ethiopia_2017_199		Bossa Addis	20	2	0	0	0	0	0	0	0	5	0	-0,086	0,211
800	Ethiopia	Adult	Ethiopia_2017_200		Bossa Addis	22	2	0	3	0	0	0	0	0	9	0	-0,092	-0,071
801	Ethiopia	Adult	Ethiopia_2017_201		Ginjo	65	2	0	0	0	0	1	0	0	2	0	-0,091	1,248
802	Ethiopia	Adult	Ethiopia_2017_202		Ginjo	45	2	0	0	0	0	0	0	0	0	0	-0,092	2,826
803	Ethiopia	Adult	Ethiopia_2017_203		Ginjo	37	2	16	10	0	3	6	0	26	11	0	0,113	2,826
804	Ethiopia	Adult	Ethiopia_2017_204		Ginjo	25	2	0	0	0	0	0	0	0	0	0	-0,079	0,632
805	Ethiopia	Adult	Ethiopia_2017_205		Ginjo	60	2	0	0	0	0	0	0	0	0	0	-0,094	1,545
806	Ethiopia	Adult	Ethiopia_2017_206		Ginjo	30	2	0	0	0	0	0	0	4	0	0	-0,066	0,941
807	Ethiopia	Adult	Ethiopia_2017_207		Ginjo	28	2	0	0	0	0	3	0	0	12	0	-0,087	1,346
808	Ethiopia	Adult	Ethiopia_2017_208		Ginjo	26	2	0	0	0	0	0	0	0	0	0	-0,048	0,627
809	Ethiopia	Adult	Ethiopia_2017_209		Ginjo	27	2	17	1	0	7	1	0	37	10	0	-0,088	2,826
810	Ethiopia	Adult	Ethiopia_2017_210		Ginjo	50	2	0	0	0	0	0	0	0	0	0	-0,071	2,826
811	Ethiopia	Adult	Ethiopia_2017_211		Ginjo	25	2	0	0	0	0	0	0	0	0	0	-0,087	0,339
812	Ethiopia	Adult	Ethiopia_2017_212		Ginjo	50	2	0	4	0	0	3	0	0	17	0	-0,088	2,337
813	Ethiopia	Adult	Ethiopia_2017_213		Ginjo	21	2	0	4	0	0	7	0	0	30	3	0,149	1,563
814	Ethiopia	Adult	Ethiopia_2017_214		Ginjo	19	2	0	0	7	0	1	3	0	4	0	-0,071	1,292
815	Ethiopia	Adult	Ethiopia_2017_215		Ginjo	38	2	0	93	0	0	26	0	0	181	0	0,113	1,399
816	Ethiopia	Adult	Ethiopia_2017_216		Ginjo	60	2	0	0	0	0	1	0	0	2	0	-0,035	2,826
817	Ethiopia	Adult	Ethiopia_2017_217		Ginjo	25	2	0	2	0	0	2	0	0	7	0	-0,039	2,826
818	Ethiopia	Adult	Ethiopia_2017_218		Ginjo	20	2	0	1	0	0	2	0	0	1	0	-0,032	1,384
819	Ethiopia	Adult	Ethiopia_2017_219		Ginjo	82	1	0	0	0	0	0	0	0	0	0	-0,033	2,533
820	Ethiopia	Adult	Ethiopia_2017_220		Ginjo	27	2	8	3	0	0	0	0	16	8	0	-0,056	1,031
821	Ethiopia	Adult	Ethiopia_2017_221		Ginjo	25	2	0	0	0	0	0	0	0	0	0	-0,072	2,637
822	Ethiopia	Adult	Ethiopia_2017_222		Ginjo	60	2	0	0	0	0	0	0	0	0	0	0,123	1,765
823	Ethiopia	Adult	Ethiopia_2017_223		Ginjo	40	2	0	0	0	0	0	0	0	0	0	0,091	2,656
824	Ethiopia	Adult	Ethiopia_2017_224		Ginjo	60	2	0	0	0	0	0	0	0	0	0	-0,072	2,826
825	Ethiopia	Adult	Ethiopia_2017_225		Ginjo	38	2	398	1	0	212	0	0	420	6	0	0,225	0,615
826	Ethiopia	Adult	Ethiopia_2017_226		Ginjo	40	2	0	0	0	0	0	0	0	0	0	0,124	2,826
827	Ethiopia	Adult	Ethiopia_2017_227		Ginjo	40	2	0	0	0	0	0	0	0	0	0	-0,082	0,998
828	Ethiopia	Adult	Ethiopia_2017_228		Ginjo	25	2	0	1	1	0	0	0	0	8	4	-0,051	-0,014
829	Ethiopia	Adult	Ethiopia_2017_229		Ginjo	30	2	0	2	0	0	0	0	0	5	0	0,139	2,826
830	Ethiopia	Adult	Ethiopia_2017_230		Ginjo	50	2	0	3	0	0	8	0	0	7	0	-0,083	2,826
831	Ethiopia	Adult	Ethiopia_2017_231		Ginjo	23	2	0	0	0	0	0	0	0	0	0	-0,088	2,826
832	Ethiopia	Adult	Ethiopia_2017_232		Ginjo	32	2	0	0	0	0	0	0	0	0	0	-0,071	-0,051
833	Ethiopia	Adult	Ethiopia_2017_233		Ginjo	27	2	0	0	0	0	0	0	0	0	0	-0,088	0,973
834	Ethiopia	Adult	Ethiopia_2017_234		Ginjo	65	1	0	0	0	0	0	0	0	0	0	-0,052	2,826
835	Ethiopia	Adult	Ethiopia_2017_235		Ginjo	20	1	0	0	0	0	0	0	0	0	0	-0,091	-0,076
836	Ethiopia	Adult	Ethiopia_2017_236		Ginjo	25	2	0	0	0	0	0	0	0	0	0	-0,036	2,365
837	Ethiopia	Adult	Ethiopia_2017_237		Ginjo	18	1	0	0	0	0	0	0	0	0	0	-0,077	2,826
838	Ethiopia	Adult	Ethiopia_2017_238		Ginjo	18	1	0	0	0	0	0	0	0	0	0	-0,032	0,625
839	Ethiopia	Adult	Ethiopia_2017_239		Ginjo	30	2	270	0	0	67	0	0	411	0	0	-0,090	0,506
840	Ethiopia	Adult	Ethiopia_2017_240		Ginjo	19	2	274	13	6	202	43	43	412	22	76	-0,075	1,881
841	Ethiopia	Adult	Ethiopia_2017_241		Ginjo	26	2	0	0	0	0	0	0	0	0	0	-0,081	0,378
842	Ethiopia	Adult	Ethiopia_2017_242		Ginjo	30	2	0	0	0	0	2	0	0	0	0	-0,074	0,189
843	Ethiopia	Adult	Ethiopia_2017_243		Ginjo	30	2	0	0	0	0	0	0	0	0	0	-0,033	1,516
844	Ethiopia	Adult	Ethiopia_2017_244		Ginjo	36	2	0	0	0	0	2	0	0	0	0	-0,031	0,287
845	Ethiopia	Adult	Ethiopia_2017_245		Ginjo	30	2	203	0	0	20	0	0	222	0	0	0,650	1,773
846	Ethiopia	Adult	Ethiopia_2017_246		Ginjo	75	2	0	0	0	0	0	0	0	0	0	-0,087	0,728
847	Ethiopia	Adult	Ethiopia_2017_247		Ginjo	40	2	149	0	0	31	0	0	362	3	0	-0,076	2,678
848	Ethiopia	Adult	Ethiopia_2017_248		Ginjo	20	2	0	0	0	0	0	0	0	0	0	-0,081	2,678
849	Ethiopia	Adult	Ethiopia_2017_249		Ginjo	70	1	0	0	0	0	0	0	0	1	0	-0,065	2,678
850	Ethiopia	Adult	Ethiopia_2017_250		Ginjo	21	2	0	0	0	0	0	0	0	0	0	-0,095	0,131
851	Ethiopia	Adult	Ethiopia_2017_251		Ginjo	52	1	0	0	0	0	0	0	0	0	0	-0,089	0,834
852	Ethiopia	Adult	Ethiopia_2017_252		Ginjo	35	2	0	0	0	0	0	0	0	0	0	-0,097	0,244
853	Ethiopia	Adult	Ethiopia_2017_253		Ginjo	75	1	0	0	0	0	0	0	0	0	0	-0,082	1,715
854	Ethiopia	Adult	Ethiopia_2017_254		Ginjo	40	2	0	0	0	0	0	0	0	0	0	-0,073	2,202
855	Ethiopia	Adult	Ethiopia_2017_255		Ginjo	43	2	0	0	0	0	0	0	0	0	0	-0,090	0,027
856	Ethiopia	Adult	Ethiopia_2017_256		Ginjo	38	2	0	0	0	0	0	0	0	0	0	-0,093	-0,042
857	Ethiopia	Adult	Ethiopia_2017_257		Ginjo	45	2	0	4	0	0	1	0	0	11	0	0,082	1,006
858	Ethiopia	Adult	Ethiopia_2017_258		Ginjo	25	1	0	0	0	0	0	0	0	0	0	-0,089	2,678
859	Ethiopia	Adult	Ethiopia_2017_259		Ginjo	35	2	58	0	0	43	0	0	114	0	0	-0,094	0,020
860	Ethiopia	Adult	Ethiopia_2017_260		Ginjo	40	2	395	1	0	75	2	0	529	9	0	-0,059	2,678
861	Ethiopia	Adult	Ethiopia_2017_261		Ginjo	50	2	0	0	0	0	0	0	0	0	0	-0,093	0,036
862	Ethiopia	Adult	Ethiopia_2017_262		Ginjo	80	1	0	0	0	0	0	0	0	0	0	0,750	1,344
863	Ethiopia	Adult	Ethiopia_2017_263		Ginjo	18	2	0	5	4	0	1	0	0	8	6	-0,091	1,308
864	Ethiopia	Adult	Ethiopia_2017_264		Ginjo	23	2	2100	5	0	433	7	0	4000	80	0	0,036	1,336
865	Ethiopia	Adult	Ethiopia_2017_265		Ginjo	25	2	302	6	0	49	5	0	158	14	0	0,041	0,580
866	Ethiopia	Adult	Ethiopia_2017_266		Ginjo	70	2	0	0	0	0	0	0	0	0	0	-0,095	0,884
867	Ethiopia	Adult	Ethiopia_2017_267		Ginjo	24	2	0	4	0	0	1	0	0	9	0	-0,067	0,154
868	Ethiopia	Adult	Ethiopia_2017_268		Ginjo	35	1	0	0	0	0	0	0	1	2	0	0,058	2,656
869	Ethiopia	Adult	Ethiopia_2017_269		Ginjo	65	1	0	0	0	0	0	0	0	0	0	0,063	1,895
870	Ethiopia	Adult	Ethiopia_2017_270		Ginjo	27	1	0	0	0	0	0	0	0	0	0	0,200	2,678
871	Ethiopia	Adult	Ethiopia_2017_271		Ginjo	35	1	0	0	0	0	0	0	0	0	0	-0,084	0,072
872	Ethiopia	Adult	Ethiopia_2017_272		Ginjo	48	2	0	0	0	0	0	0	0	0	0	-0,039	1,593
873	Ethiopia	Adult	Ethiopia_2017_273		Ginjo	30	2	0	0	0	0	3	0	0	14	0	0,022	2,678
874	Ethiopia	Adult	Ethiopia_2017_274		Ginjo	25	2	29	24	3	10	28	0	54	110	0	-0,065	2,480
875	Ethiopia	Adult	Ethiopia_2017_275		Ginjo	50	2	0	0	5	0	0	1	0	2	1	0,028	1,241
876	Ethiopia	Adult	Ethiopia_2017_276		Ginjo	80	2	0	0	0	0	6	0	0	3	0	0,101	2,678
877	Ethiopia	Adult	Ethiopia_2017_277		Ginjo	38	1	0	0	0	0	2	1	0	2	12	-0,073	0,551
878	Ethiopia	Adult	Ethiopia_2017_278		Ginjo	30	2	0	0	0	0	0	0	0	1	0	-0,094	0,098
879	Ethiopia	Adult	Ethiopia_2017_279		Ginjo	50	2	0	0	0	0	0	0	0	0	0	-0,062	0,561
880	Ethiopia	Adult	Ethiopia_2017_280		Ginjo	35	2	0	0	0	0	0	0	0	0	0	0,639	1,559
881	Ethiopia	Adult	Ethiopia_2017_281		Ginjo	25	2	0	0	0	0	0	0	0	0	0	-0,050	-0,004
882	Ethiopia	Adult	Ethiopia_2017_282		Ginjo	32	2	0	0	0	0	0	0	0	0	0	-0,079	0,664
883	Ethiopia	Adult	Ethiopia_2017_283		Ginjo	70	1	0	0	0	0	0	0	0	0	0	0,069	2,562
884	Ethiopia	Adult	Ethiopia_2017_284		Ginjo	18	1	0	4	0	0	1	0	0	9	7	-0,027	0,584
885	Ethiopia	Adult	Ethiopia_2017_285		Ginjo	27	2	0	0	0	0	0	0	0	0	0	-0,096	0,080
886	Ethiopia	Adult	Ethiopia_2017_286		Ginjo	24	2	416	2	0	41	1	0	615	7	0	-0,095	0,308
887	Ethiopia	Adult	Ethiopia_2017_287		Ginjo	19	2	0	0	0	0	0	0	0	0	0	-0,094	0,031
888	Ethiopia	Adult	Ethiopia_2017_288		Ginjo	35	2	0	0	0	0	0	0	0	0	0	-0,094	2,519
889	Ethiopia	Adult	Ethiopia_2017_289		Ginjo	38	2	0	0	0	0	0	1	0	0	0	-0,046	2,541
890	Ethiopia	Adult	Ethiopia_2017_290		Ginjo	20	2	0	0	0	0	0	0	0	0	0	-0,076	1,478
891	Ethiopia	Adult	Ethiopia_2017_291		Ginjo	37	2	0	0	0	0	0	0	0	0	0	-0,067	0,070
892	Ethiopia	Adult	Ethiopia_2017_292		Ginjo	57	1	0	0	0	0	0	0	0	0	0	-0,048	1,365
893	Ethiopia	Adult	Ethiopia_2017_293		Ginjo	30	2	0	0	1	0	0	1	0	0	3	-0,002	0,296
894	Ethiopia	Adult	Ethiopia_2017_294		Ginjo	58	1	0	4	0	0	2	0	0	25	0	-0,053	2,562
895	Ethiopia	Adult	Ethiopia_2017_295		Ginjo	35	2	385	0	0	102	0	0	549	3	0	-0,076	2,185
896	Ethiopia	Adult	Ethiopia_2017_296		Ginjo	54	1	0	7	0	0	7	0	0	12	0	-0,065	0,121
897	Ethiopia	Adult	Ethiopia_2017_297		Ginjo	29	1	0	0	0	0	0	0	0	0	0	0,067	2,479
898	Ethiopia	Adult	Ethiopia_2017_298		Ginjo	30	2	1507	7	0	408	1	0	3326	41	0	0,150	2,562
899	Ethiopia	Adult	Ethiopia_2017_299		Ginjo	45	1	0	0	0	0	0	0	0	0	0	0,001	0,634
900	Ethiopia	Adult	Ethiopia_2017_300		Ginjo	40	2	421	0	8	95	0	2	1620	0	48	0,143	2,562
901	Ethiopia	Adult	Ethiopia_2017_301		Mentina	40	2	0	0	0	0	0	0	0	0	0	0,201	2,562
902	Ethiopia	Adult	Ethiopia_2017_302		Mentina	38	2	0	0	0	0	0	0	0	0	0	1,478	2,562
903	Ethiopia	Adult	Ethiopia_2017_303		Mentina	56	2	0	0	0	0	0	0	0	0	0	-0,088	0,450
904	Ethiopia	Adult	Ethiopia_2017_304		Mentina	48	1	0	0	0	0	0	0	0	0	0	-0,048	0,581
905	Ethiopia	Adult	Ethiopia_2017_305		Mentina	57	2	0	0	0	0	0	0	0	0	0	-0,088	1,188
906	Ethiopia	Adult	Ethiopia_2017_306		Mentina	43	1	0	0	0	0	0	0	0	0	0	0,018	2,562
907	Ethiopia	Adult	Ethiopia_2017_307		Mentina	45	2	0	0	0	0	4	0	0	1	0	-0,093	0,293
908	Ethiopia	Adult	Ethiopia_2017_308		Mentina	35	2	0	0	0	0	0	0	0	0	0	-0,091	0,241
909	Ethiopia	Adult	Ethiopia_2017_309		Mentina	49	1	0	0	0	0	0	0	0	0	0	-0,052	0,712
910	Ethiopia	Adult	Ethiopia_2017_310		Mentina	45	2	0	0	0	0	0	0	0	0	0	-0,094	-0,062
911	Ethiopia	Adult	Ethiopia_2017_311		Mentina	45	2	0	0	0	0	0	0	0	0	0	-0,081	2,562
912	Ethiopia	Adult	Ethiopia_2017_312		Mentina	55	1	0	0	0	0	1	0	0	0	0	-0,070	1,471
913	Ethiopia	Adult	Ethiopia_2017_313		Mentina	80	2	0	2	0	0	0	0	0	12	0	-0,084	2,562
914	Ethiopia	Adult	Ethiopia_2017_314		Mentina	18	2	0	0	0	0	0	0	0	0	0	0,018	1,042
915	Ethiopia	Adult	Ethiopia_2017_315		Mentina	20	2	0	0	0	0	0	0	0	0	0	-0,026	1,231
916	Ethiopia	Adult	Ethiopia_2017_316		Mentina	28	1	0	0	0	0	0	0	0	0	0	0,026	-0,001
917	Ethiopia	Adult	Ethiopia_2017_317		Mentina	37	2	0	0	0	0	0	0	0	0	0	-0,096	-0,039
918	Ethiopia	Adult	Ethiopia_2017_318		Mentina	45	2	0	0	0	0	0	0	0	0	0	-0,095	2,562
919	Ethiopia	Adult	Ethiopia_2017_319		Mentina	29	1	0	0	0	0	0	0	0	0	0	-0,076	2,562
920	Ethiopia	Adult	Ethiopia_2017_320		Mentina	40	2	0	0	0	0	0	0	0	0	0	0,034	1,166
921	Ethiopia	Adult	Ethiopia_2017_321		Mentina	30	2	0	5	0	0	0	0	0	8	0	0,114	0,588
922	Ethiopia	Adult	Ethiopia_2017_322		Mentina	48	2	0	0	0	0	0	0	0	0	0	-0,078	1,328
923	Ethiopia	Adult	Ethiopia_2017_323		Mentina	28	2	0	0	0	0	0	0	0	0	0	-0,063	2,604
924	Ethiopia	Adult	Ethiopia_2017_324		Mentina	25	2	0	0	0	0	0	0	0	0	0	-0,054	0,130
925	Ethiopia	Adult	Ethiopia_2017_325		Mentina	24	2	0	0	0	0	0	0	0	0	0	0,116	0,551
926	Ethiopia	Adult	Ethiopia_2017_326		Mentina	70	2	0	0	0	0	0	0	0	0	0	-0,081	0,228
927	Ethiopia	Adult	Ethiopia_2017_327		Mentina	20	2	0	3	194	0	4	91	3	376	0	-0,083	0,128
928	Ethiopia	Adult	Ethiopia_2017_328		Mentina	65	2	0	1	0	0	0	0	0	2	0	-0,059	1,530
929	Ethiopia	Adult	Ethiopia_2017_329		Mentina	25	2	0	4	0	0	0	0	0	15	0	-0,069	1,762
930	Ethiopia	Adult	Ethiopia_2017_330		Mentina	26	2	0	0	0	0	0	0	0	0	0	0,093	0,694
931	Ethiopia	Adult	Ethiopia_2017_331		Mentina	27	2	0	0	0	0	1	0	0	2	0	-0,069	0,027
932	Ethiopia	Adult	Ethiopia_2017_332		Mentina	27	1	0	13	0	0	3	0	0	68	0	0,717	1,296
933	Ethiopia	Adult	Ethiopia_2017_333		Mentina	20	1	0	0	0	0	0	0	0	5	0	-0,066	2,207
934	Ethiopia	Adult	Ethiopia_2017_334		Mentina	28	2	0	0	0	0	0	0	0	0	0	-0,061	2,416
935	Ethiopia	Adult	Ethiopia_2017_335		Mentina	38	2	0	0	0	0	0	0	0	0	0	-0,072	0,247
936	Ethiopia	Adult	Ethiopia_2017_336		Mentina	45	2	0	0	0	0	0	0	0	0	0	-0,069	0,291
937	Ethiopia	Adult	Ethiopia_2017_337		Mentina	35	2	0	0	0	0	0	0	0	0	0	0,279	0,951
938	Ethiopia	Adult	Ethiopia_2017_338		Mentina	25	2	0	0	0	0	0	0	0	0	0	0,093	2,604
939	Ethiopia	Adult	Ethiopia_2017_339		Mentina	40	2	0	0	0	0	0	0	0	0	0	0,040	2,604
940	Ethiopia	Adult	Ethiopia_2017_340		Mentina	70	2	0	0	0	0	0	0	0	0	0	-0,061	2,604
941	Ethiopia	Adult	Ethiopia_2017_341		Mentina	40	2	0	0	0	0	0	0	0	0	0	-0,014	0,068
942	Ethiopia	Adult	Ethiopia_2017_342		Mentina	50	2	0	0	0	0	0	0	0	0	0	0,296	2,604
943	Ethiopia	Adult	Ethiopia_2017_343		Mentina	46	2	0	0	0	0	0	0	0	0	0	0,556	2,604
944	Ethiopia	Adult	Ethiopia_2017_344		Mentina	64	2	0	0	0	0	0	0	0	0	0	-0,044	2,604
945	Ethiopia	Adult	Ethiopia_2017_345		Mentina	72	2	0	0	0	0	0	0	0	0	0	-0,077	0,113
946	Ethiopia	Adult	Ethiopia_2017_346		Mentina	80	2	0	0	0	0	0	0	0	0	0	-0,081	1,416
947	Ethiopia	Adult	Ethiopia_2017_347		Mentina	45	2	0	0	0	0	0	0	0	3	0	-0,055	2,604
948	Ethiopia	Adult	Ethiopia_2017_348		Mentina	77	2	0	0	0	0	0	0	0	0	0	-0,034	2,604
949	Ethiopia	Adult	Ethiopia_2017_349		Mentina	35	2	0	0	0	0	0	0	0	0	0	-0,084	-0,021
950	Ethiopia	Adult	Ethiopia_2017_350		Mentina	25	2	0	1	0	0	0	0	0	1	0	-0,071	0,004
951	Ethiopia	Adult	Ethiopia_2017_351		Mentina	65	2	0	0	0	0	0	0	0	0	0	-0,025	1,566
952	Ethiopia	Adult	Ethiopia_2017_352		Mentina	60	2	0	0	0	0	0	0	0	0	0	-0,054	0,005
953	Ethiopia	Adult	Ethiopia_2017_353		Mentina	53	2	0	0	0	0	0	0	0	0	0	0,366	2,604
954	Ethiopia	Adult	Ethiopia_2017_354		Mentina	20	2	0	0	1	0	0	0	0	0	11	0,509	0,968
955	Ethiopia	Adult	Ethiopia_2017_355		Mentina	36	2	0	0	0	0	0	0	0	0	0	3,321	2,604
956	Ethiopia	Adult	Ethiopia_2017_356		Mentina	55	2	0	0	0	0	0	0	0	0	0	-0,007	0,514
957	Ethiopia	Adult	Ethiopia_2017_357		Mentina	32	2	0	0	0	0	0	0	0	0	0	-0,071	0,663
958	Ethiopia	Adult	Ethiopia_2017_358		Mentina	65	2	0	0	0	0	0	0	0	0	0	0,627	1,114
959	Ethiopia	Adult	Ethiopia_2017_359		Mentina	26	2	0	0	0	0	0	0	0	0	0	-0,051	1,788
960	Ethiopia	Adult	Ethiopia_2017_360		Mentina	65	2	0	0	0	0	0	0	0	0	0	-0,062	2,604
961	Ethiopia	Adult	Ethiopia_2017_361		Mentina	70	2	0	0	0	0	0	0	0	0	0	-0,033	2,610
962	Ethiopia	Adult	Ethiopia_2017_362		Mentina	60	2	0	0	0	0	0	0	0	0	0	-0,059	1,103
963	Ethiopia	Adult	Ethiopia_2017_363		Mentina	20	2	0	0	0	0	2	0	0	4	0	-0,041	0,271
964	Ethiopia	Adult	Ethiopia_2017_364		Mentina	24	2	0	0	0	0	0	0	0	0	0	-0,071	2,481
965	Ethiopia	Adult	Ethiopia_2017_365		Mentina	35	2	0	2	0	0	1	0	0	9	0	0,084	0,013
966	Ethiopia	Adult	Ethiopia_2017_366		Mentina	40	2	0	0	0	0	0	0	0	0	0	-0,081	-0,008
967	Ethiopia	Adult	Ethiopia_2017_367		Mentina	29	1	0	4	0	0	8	0	0	8	0	0,024	0,429
968	Ethiopia	Adult	Ethiopia_2017_368		Mentina	60	2	0	0	0	0	1	0	0	0	0	-0,067	-0,030
969	Ethiopia	Adult	Ethiopia_2017_369		Mentina	26	2	0	3	0	0	2	0	0	4	0	-0,084	-0,048
970	Ethiopia	Adult	Ethiopia_2017_370		Mentina	55	1	0	0	0	0	0	0	0	0	0	-0,084	-0,033
971	Ethiopia	Adult	Ethiopia_2017_371		Mentina	20	2	0	0	0	0	0	0	0	0	0	-0,080	0,036
972	Ethiopia	Adult	Ethiopia_2017_372		Mentina	44	1	0	0	0	0	0	0	0	0	0	-0,028	2,379
973	Ethiopia	Adult	Ethiopia_2017_373		Mentina	22	2	0	0	0	0	0	0	0	0	2	-0,045	0,608
974	Ethiopia	Adult	Ethiopia_2017_374		Mentina	20	2	0	0	0	0	0	0	0	0	0	-0,046	0,176
975	Ethiopia	Adult	Ethiopia_2017_375		Mentina	32	1	0	0	0	0	0	0	0	0	0	-0,071	0,218
976	Ethiopia	Adult	Ethiopia_2017_376		Mentina	60	1	0	0	0	0	0	0	0	0	4	0,708	1,776
977	Ethiopia	Adult	Ethiopia_2017_377		Mentina	38	1	0	24	0	0	3	0	0	61	0	-0,057	1,323
978	Ethiopia	Adult	Ethiopia_2017_378		Mentina	31	2	0	0	0	0	5	0	0	8	0	0,102	0,252
979	Ethiopia	Adult	Ethiopia_2017_379		Mentina	70	2	0	0	0	0	0	0	0	2	0	-0,013	0,604
980	Ethiopia	Adult	Ethiopia_2017_380		Mentina	42	2	0	0	0	0	1	0	0	5	0	-0,004	2,610
981	Ethiopia	Adult	Ethiopia_2017_381		Mentina	25	1	0	8	0	0	0	0	0	2	0	-0,047	0,334
982	Ethiopia	Adult	Ethiopia_2017_382		Mentina	30	2	0	0	0	0	0	0	3	0	0	-0,079	0,072
983	Ethiopia	Adult	Ethiopia_2017_383		Mentina	19	2	0	0	0	0	0	0	0	0	0	-0,078	0,241
984	Ethiopia	Adult	Ethiopia_2017_384		Mentina	30	2	0	0	0	0	0	0	0	0	0	-0,076	1,467
985	Ethiopia	Adult	Ethiopia_2017_385		Mentina	28	1	0	0	0	0	2	0	0	2	0	0,069	2,610
986	Ethiopia	Adult	Ethiopia_2017_386		Mentina	40	2	0	0	0	0	0	0	0	0	0	-0,083	0,063
987	Ethiopia	Adult	Ethiopia_2017_387		Mentina	60	1	0	95	8	0	30	11	0	128	27	0,841	2,610
988	Ethiopia	Adult	Ethiopia_2017_388		Mentina	30	2	0	0	0	0	0	0	0	0	0	-0,053	2,610
989	Ethiopia	Adult	Ethiopia_2017_389		Mentina	58	2	0	0	0	0	1	0	0	0	0	0,159	2,610
990	Ethiopia	Adult	Ethiopia_2017_390		Mentina	52	2	0	0	0	0	0	0	0	1	0	-0,059	1,008
991	Ethiopia	Adult	Ethiopia_2017_391		Mentina	65	2	0	0	0	0	0	0	0	0	0	0,001	2,610
992	Ethiopia	Adult	Ethiopia_2017_392		Mentina	80	2	0	0	0	0	0	0	0	0	0	-0,056	0,629
993	Ethiopia	Adult	Ethiopia_2017_393		Mentina	70	1	0	8	13	0	3	4	0	17	21	0,512	2,610
994	Ethiopia	Adult	Ethiopia_2017_394		Mentina	54	1	0	0	0	0	0	0	0	0	0	-0,035	1,423
995	Ethiopia	Adult	Ethiopia_2017_395		Mentina	50	2	0	5	0	0	5	0	0	22	0	0,012	2,599
996	Ethiopia	Adult	Ethiopia_2017_396		Mentina	75	1	0	0	0	0	0	0	0	0	0	0,058	0,138
997	Ethiopia	Adult	Ethiopia_2017_397		Mentina	28	2	0	0	0	0	0	0	0	0	0	-0,071	1,719
998	Ethiopia	Adult	Ethiopia_2017_398		Mentina	25	2	0	0	0	0	0	0	0	0	0	-0,037	2,039
999	Ethiopia	Adult	Ethiopia_2017_399		Mentina	24	2	0	17	0	0	6	0	0	28	0	0,833	1,286
1000	Ethiopia	Adult	Ethiopia_2017_400		Mentina	46	2	0	0	0	0	0	0	0	0	0	-0,055	0,276
1001	Ethiopia	Adult	Ethiopia_2017_401		Bacho Bore	30	2	0	0	0	0	0	0	0	0	0	-0,019	1,443
1002	Ethiopia	Adult	Ethiopia_2017_402		Bacho Bore	18	1	0	0	0	0	0	0	0	0	0	-0,080	0,817
1003	Ethiopia	Adult	Ethiopia_2017_403		Bacho Bore	18	1	0	0	0	0	0	0	0	0	0	-0,099	0,178
1004	Ethiopia	Adult	Ethiopia_2017_404		Bacho Bore	28	2	0	0	0	0	0	0	0	0	4	-0,102	-0,067
1005	Ethiopia	Adult	Ethiopia_2017_405		Bacho Bore	26	2	0	1	0	0	1	0	0	3	0	-0,098	3,121
1006	Ethiopia	Adult	Ethiopia_2017_406		Bacho Bore	24	2	0	0	0	0	0	0	0	0	0	0,208	0,569
1007	Ethiopia	Adult	Ethiopia_2017_407		Bacho Bore	25	2	0	3	0	0	2	0	0	7	0	-0,047	-0,035
1008	Ethiopia	Adult	Ethiopia_2017_408		Bacho Bore	33	1	0	0	0	0	0	0	0	0	0	0,119	0,056
1009	Ethiopia	Adult	Ethiopia_2017_409		Bacho Bore	25	2	0	0	0	0	0	0	0	0	0	0,128	0,433
1010	Ethiopia	Adult	Ethiopia_2017_410		Bacho Bore	35	2	0	0	0	0	0	0	0	0	0	0,234	0,893
1011	Ethiopia	Adult	Ethiopia_2017_411		Bacho Bore	85	1	0	1	0	0	6	0	6	4	0	-0,002	3,121
1012	Ethiopia	Adult	Ethiopia_2017_412		Bacho Bore	25	1	0	5	0	0	1	0	0	4	0	-0,102	-0,002
1013	Ethiopia	Adult	Ethiopia_2017_413		Bacho Bore	40	2	42	0	0	9	0	0	93	0	0	0,014	0,120
1014	Ethiopia	Adult	Ethiopia_2017_414		Bacho Bore	20	2	0	0	0	0	0	0	0	0	0	-0,078	0,018
1015	Ethiopia	Adult	Ethiopia_2017_415		Bacho Bore	20	2	0	0	0	0	0	0	0	0	0	-0,049	0,115
1016	Ethiopia	Adult	Ethiopia_2017_416		Bacho Bore	18	2	0	6	12	0	4	12	0	11	21	0,118	0,847
1017	Ethiopia	Adult	Ethiopia_2017_417		Bacho Bore	70	2	214	126	0	113	50	0	512	252	0	0,199	3,121
1018	Ethiopia	Adult	Ethiopia_2017_418		Bacho Bore	18	2	0	0	0	0	0	0	0	0	0	-0,100	0,081
1019	Ethiopia	Adult	Ethiopia_2017_419		Bacho Bore	22	2	0	0	0	0	0	0	0	0	0	-0,096	0,022
1020	Ethiopia	Adult	Ethiopia_2017_420		Bacho Bore	30	2	0	3	0	0	0	0	0	0	0	-0,101	0,097
1021	Ethiopia	Adult	Ethiopia_2017_421		Bacho Bore	20	2	216	0	8	122	0	2	362	0	10	0,505	0,034
1022	Ethiopia	Adult	Ethiopia_2017_422		Bacho Bore	18	2	0	2	42	0	0	17	0	8	106	0,047	3,121
1023	Ethiopia	Adult	Ethiopia_2017_423		Bacho Bore	30	2	0	17	0	0	14	0	0	64	0	-0,052	3,121
1024	Ethiopia	Adult	Ethiopia_2017_424		Bacho Bore	20	2	0	0	0	0	0	0	0	0	0	-0,087	0,291
1025	Ethiopia	Adult	Ethiopia_2017_425		Bacho Bore	25	2	0	7	0	0	2	0	0	9	0	-0,099	0,091
1026	Ethiopia	Adult	Ethiopia_2017_426		Bacho Bore	22	2	175	0	0	60	0	0	378	0	0	0,026	0,034
1027	Ethiopia	Adult	Ethiopia_2017_427		Bacho Bore	33	2	0	0	0	0	0	0	0	0	0	-0,096	0,359
1028	Ethiopia	Adult	Ethiopia_2017_428		Bacho Bore	30	2	0	0	0	0	0	0	0	0	0	-0,041	1,272
1029	Ethiopia	Adult	Ethiopia_2017_429		Bacho Bore	20	2	0	0	0	0	0	0	0	0	0	-0,102	-0,060
1030	Ethiopia	Adult	Ethiopia_2017_430		Bacho Bore	32	2	0	0	0	0	0	0	1	0	0	-0,094	-0,054
1031	Ethiopia	Adult	Ethiopia_2017_431		Bacho Bore	37	2	0	9	0	0	13	0	0	37	0	0,495	3,121
1032	Ethiopia	Adult	Ethiopia_2017_432		Bacho Bore	28	2	0	0	0	0	8	0	0	32	0	-0,078	0,355
1033	Ethiopia	Adult	Ethiopia_2017_433		Bacho Bore	28	1	2	0	0	0	0	0	0	0	0	-0,074	0,244
1034	Ethiopia	Adult	Ethiopia_2017_434		Bacho Bore	25	2	0	0	0	0	0	0	0	0	0	-0,093	1,960
1035	Ethiopia	Adult	Ethiopia_2017_435		Bacho Bore	23	2	0	2	2	0	0	0	0	0	0	-0,081	1,610
1036	Ethiopia	Adult	Ethiopia_2017_436		Bacho Bore	25	2	0	0	0	0	0	0	0	0	8	0,053	1,467
1037	Ethiopia	Adult	Ethiopia_2017_437		Bacho Bore	20	2	0	0	0	0	0	0	0	0	0	-0,098	0,235
1038	Ethiopia	Adult	Ethiopia_2017_438		Bacho Bore	28	2	0	0	0	0	0	0	0	3	0	-0,028	1,110
1039	Ethiopia	Adult	Ethiopia_2017_439		Bacho Bore	28	2	0	0	0	0	1	0	0	0	0	0,455	1,090
1040	Ethiopia	Adult	Ethiopia_2017_440		Bacho Bore	48	2	0	0	0	0	1	0	0	7	0	-0,068	3,121
1041	Ethiopia	Adult	Ethiopia_2017_441		Bacho Bore	70	2	0	0	0	0	0	0	0	4	0	0,087	2,630
1042	Ethiopia	Adult	Ethiopia_2017_442		Bacho Bore	30	2	0	0	0	0	0	0	0	0	0	-0,083	-0,080
1043	Ethiopia	Adult	Ethiopia_2017_443		Bacho Bore	35	2	0	0	0	0	0	0	0	0	0	-0,086	0,072
1044	Ethiopia	Adult	Ethiopia_2017_444		Bacho Bore	34	2	0	0	0	0	0	0	0	0	0	0,028	0,265
1045	Ethiopia	Adult	Ethiopia_2017_445		Bacho Bore	40	2	0	7	0	0	3	0	0	2	0	-0,020	1,314
1046	Ethiopia	Adult	Ethiopia_2017_446		Bacho Bore	26	2	0	0	0	0	0	0	0	0	0	-0,099	-0,058
1047	Ethiopia	Adult	Ethiopia_2017_447		Bacho Bore	27	1	0	0	0	0	0	0	0	0	0	-0,100	-0,080
1048	Ethiopia	Adult	Ethiopia_2017_448		Bacho Bore	20	2	0	0	0	0	0	0	0	0	0	-0,076	0,465
1049	Ethiopia	Adult	Ethiopia_2017_449		Bacho Bore	38	2	0	0	0	0	0	0	0	0	0	-0,103	-0,071
1050	Ethiopia	Adult	Ethiopia_2017_450		Bacho Bore	20	1	0	0	0	0	0	0	0	0	0	-0,092	0,199
1051	Ethiopia	Adult	Ethiopia_2017_451		Bacho Bore	25	1	0	0	0	0	0	0	0	0	0	-0,101	0,245
1052	Ethiopia	Adult	Ethiopia_2017_452		Bacho Bore	18	2	396	10	0	35	0	0	460	1	0	-0,036	-0,053
1053	Ethiopia	Adult	Ethiopia_2017_453		Bacho Bore	22	1	0	0	0	0	3	0	0	6	4	-0,070	3,193
1054	Ethiopia	Adult	Ethiopia_2017_454		Bacho Bore	18	2	0	0	0	0	0	0	0	0	0	-0,092	-0,005
1055	Ethiopia	Adult	Ethiopia_2017_455		Bacho Bore	26	2	0	0	0	0	0	0	0	0	0	-0,086	0,630
1056	Ethiopia	Adult	Ethiopia_2017_456		Bacho Bore	34	2	2036	7	0	467	6	0	2702	17	0	0,023	-0,008
1057	Ethiopia	Adult	Ethiopia_2017_457		Bacho Bore	30	2	0	0	0	0	0	0	0	3	0	-0,089	0,038
1058	Ethiopia	Adult	Ethiopia_2017_458		Bacho Bore	30	2	0	6	0	0	0	0	0	18	0	0,751	0,314
1059	Ethiopia	Adult	Ethiopia_2017_459		Bacho Bore	18	2	0	0	0	0	0	0	0	0	0	-0,094	3,193
1060	Ethiopia	Adult	Ethiopia_2017_460		Bacho Bore	26	2	0	0	0	0	0	0	0	0	0	-0,020	0,579
1061	Ethiopia	Adult	Ethiopia_2017_461		Bacho Bore	30	2	0	0	0	0	0	0	0	0	0	-0,092	-0,077
1062	Ethiopia	Adult	Ethiopia_2017_462		Bacho Bore	25	2	0	0	0	0	0	0	0	0	0	-0,092	0,204
1063	Ethiopia	Adult	Ethiopia_2017_463		Bacho Bore	27	1	12	0	0	0	0	0	0	0	0	-0,094	1,459
1064	Ethiopia	Adult	Ethiopia_2017_464		Bacho Bore	24	2	0	0	0	0	0	0	0	0	0	-0,095	2,778
1065	Ethiopia	Adult	Ethiopia_2017_465		Bacho Bore	26	2	0	0	0	0	0	0	0	0	0	-0,104	-0,080
1066	Ethiopia	Adult	Ethiopia_2017_466		Bacho Bore	25	1	0	0	0	0	0	0	0	0	0	-0,103	-0,082
1067	Ethiopia	Adult	Ethiopia_2017_467		Bacho Bore	25	2	0	8	0	0	0	0	0	0	0	-0,101	-0,080
1068	Ethiopia	Adult	Ethiopia_2017_468		Bacho Bore	40	2	0	0	0	0	0	0	0	0	0	-0,046	3,193
1069	Ethiopia	Adult	Ethiopia_2017_469		Bacho Bore	18	2	0	0	0	0	0	0	0	0	0	-0,082	-0,003
1070	Ethiopia	Adult	Ethiopia_2017_470		Bacho Bore	48	2	0	2	0	0	2	0	0	11	0	-0,051	3,193
1071	Ethiopia	Adult	Ethiopia_2017_471		Bacho Bore	29	2	0	0	0	0	0	0	0	0	0	-0,100	-0,081
1072	Ethiopia	Adult	Ethiopia_2017_472		Bacho Bore	62	1	14	0	0	4	0	0	62	0	0	-0,094	2,172
1073	Ethiopia	Adult	Ethiopia_2017_473		Bacho Bore	35	2	0	12	0	0	2	0	0	3	0	-0,049	3,193
1074	Ethiopia	Adult	Ethiopia_2017_474		Bacho Bore	27	2	0	0	0	0	0	0	0	0	0	-0,094	1,224
1075	Ethiopia	Adult	Ethiopia_2017_475		Bacho Bore	18	2	0	0	0	0	0	0	0	0	0	-0,086	0,767
1076	Ethiopia	Adult	Ethiopia_2017_476		Bacho Bore	27	2	0	4	0	0	0	0	0	0	0	-0,104	-0,084
1077	Ethiopia	Adult	Ethiopia_2017_477		Bacho Bore	19	2	0	0	0	0	0	0	0	0	0	0,705	3,193
1078	Ethiopia	Adult	Ethiopia_2017_478		Bacho Bore	34	2	0	3	6	0	9	0	4	0	16	0,714	2,286
1079	Ethiopia	Adult	Ethiopia_2017_479		Bacho Bore	18	2	0	24	0	0	0	0	0	30	0	-0,043	2,080
1080	Ethiopia	Adult	Ethiopia_2017_480		Bacho Bore	20	2	0	0	0	0	0	0	0	0	0	-0,049	0,271
1081	Ethiopia	Adult	Ethiopia_2017_481		Bacho Bore	20	2	0	0	0	0	0	0	0	0	0	-0,080	-0,032
1082	Ethiopia	Adult	Ethiopia_2017_482		Bacho Bore	20	2	0	0	0	0	0	0	0	0	0	-0,088	0,569
1083	Ethiopia	Adult	Ethiopia_2017_483		Bacho Bore	23	2	0	0	0	0	0	0	0	0	0	-0,075	-0,001
1084	Ethiopia	Adult	Ethiopia_2017_484		Bacho Bore	25	2	0	0	0	0	0	0	0	0	0	-0,084	0,635
1085	Ethiopia	Adult	Ethiopia_2017_485		Bacho Bore	20	2	0	23	3	0	12	1	0	13	6	-0,087	0,044
1086	Ethiopia	Adult	Ethiopia_2017_486		Bacho Bore	25	2	0	6	9	0	1	3	0	9	11	-0,069	2,278
1087	Ethiopia	Adult	Ethiopia_2017_487		Bacho Bore	20	2	0	0	0	0	0	0	0	0	0	-0,091	-0,038
1088	Ethiopia	Adult	Ethiopia_2017_488		Bacho Bore	24	2	1	0	0	0	0	0	0	0	0	-0,066	2,223
1089	Ethiopia	Adult	Ethiopia_2017_489		Bacho Bore	85	1	0	0	0	0	0	0	0	0	0	-0,078	-0,028
1090	Ethiopia	Adult	Ethiopia_2017_490		Bacho Bore	35	2	0	4	0	0	4	0	0	19	0	0,117	2,955
1091	Ethiopia	Adult	Ethiopia_2017_491		Bacho Bore	18	2	0	0	2	0	6	0	0	11	3	0,031	-0,026
1092	Ethiopia	Adult	Ethiopia_2017_492		Bacho Bore	35	2	836	0	0	218	0	0	947	10	0	0,049	0,800
1093	Ethiopia	Adult	Ethiopia_2017_493		Bacho Bore	20	2	3317	0	0	391	0	0	2434	0	0	0,336	2,209
1094	Ethiopia	Adult	Ethiopia_2017_494		Bacho Bore	20	1	0	0	0	0	0	0	0	0	0	-0,094	-0,061
1095	Ethiopia	Adult	Ethiopia_2017_495		Bacho Bore	23	2	0	0	0	0	0	0	0	0	0	-0,070	0,132
1096	Ethiopia	Adult	Ethiopia_2017_496		Bacho Bore	44	2	0	0	0	0	0	0	0	0	0	-0,070	2,955
1097	Ethiopia	Adult	Ethiopia_2017_497		Bacho Bore	70	2	0	5	0	0	2	0	0	13	0	0,861	2,955
1098	Ethiopia	Adult	Ethiopia_2017_498		Bacho Bore	23	2	0	2	0	0	1	0	0	9	0	-0,092	-0,062
1099	Ethiopia	Adult	Ethiopia_2017_499		Bacho Bore	18	2	0	0	0	0	0	0	0	0	0	-0,083	0,072
1100	Ethiopia	Adult	Ethiopia_2017_500		Bacho Bore	55	1	0	0	1	0	0	0	0	0	0	0,428	1,544
1101	Ethiopia	Adult	Ethiopia_2017_501		Seto Semaro	18	2	0	0	0	0	1	0	0	0	0	-0,085	1,422
1102	Ethiopia	Adult	Ethiopia_2017_502		Seto Semaro	18	2	0	0	0	0	0	0	0	0	0	0,127	0,584
1103	Ethiopia	Adult	Ethiopia_2017_503		Seto Semaro	24	2	0	0	0	0	0	0	0	0	0	-0,087	0,448
1104	Ethiopia	Adult	Ethiopia_2017_504		Seto Semaro	20	2	0	0	14	0	0	0	0	0	2	0,259	2,523
1105	Ethiopia	Adult	Ethiopia_2017_505		Seto Semaro	18	2	401	135	0	386	45	0	655	176	0	-0,033	0,207
1106	Ethiopia	Adult	Ethiopia_2017_506		Seto Semaro	19	1	0	0	0	0	0	0	0	0	0	-0,092	-0,060
1107	Ethiopia	Adult	Ethiopia_2017_507		Seto Semaro	30	2	0	0	0	0	0	0	0	0	0	-0,085	0,106
1108	Ethiopia	Adult	Ethiopia_2017_508		Seto Semaro	28	2	0	3	0	0	2	0	0	7	0	-0,092	-0,035
1109	Ethiopia	Adult	Ethiopia_2017_509		Seto Semaro	24	2	0	0	0	0	0	0	0	0	0	-0,077	-0,048
1110	Ethiopia	Adult	Ethiopia_2017_510		Seto Semaro	20	2	0	0	0	0	0	0	0	0	0	-0,016	0,057
1111	Ethiopia	Adult	Ethiopia_2017_511		Seto Semaro	20	2	0	0	0	0	0	0	0	0	0	-0,091	0,071
1112	Ethiopia	Adult	Ethiopia_2017_512		Seto Semaro	25	2	0	0	0	0	0	0	0	0	0	-0,093	-0,056
1113	Ethiopia	Adult	Ethiopia_2017_513		Seto Semaro	60	2	0	0	0	0	0	0	0	5	0	0,080	2,955
1114	Ethiopia	Adult	Ethiopia_2017_514		Seto Semaro	30	2	0	0	0	0	0	0	0	0	0	-0,095	-0,062
1115	Ethiopia	Adult	Ethiopia_2017_515		Seto Semaro	50	2	0	0	0	0	0	0	0	0	0	-0,072	2,955
1116	Ethiopia	Adult	Ethiopia_2017_516		Seto Semaro	26	2	0	0	0	0	0	0	0	2	0	-0,058	0,189
1117	Ethiopia	Adult	Ethiopia_2017_517		Seto Semaro	19	2	0	0	0	0	0	0	0	0	0	-0,070	2,955
1118	Ethiopia	Adult	Ethiopia_2017_518		Seto Semaro	38	2	0	0	0	0	0	0	0	0	0	-0,079	2,955
1119	Ethiopia	Adult	Ethiopia_2017_519		Seto Semaro	45	2	0	0	0	0	0	0	0	0	0	-0,096	-0,041
1120	Ethiopia	Adult	Ethiopia_2017_520		Seto Semaro	45	2	0	0	0	0	0	0	0	0	0	-0,083	0,104
1121	Ethiopia	Adult	Ethiopia_2017_521		Seto Semaro	25	2	0	0	0	0	0	0	0	0	0	-0,086	-0,043
1122	Ethiopia	Adult	Ethiopia_2017_522		Seto Semaro	30	2	0	0	0	0	0	0	0	0	0	-0,051	0,726
1123	Ethiopia	Adult	Ethiopia_2017_523		Seto Semaro	20	2	0	0	4	0	0	6	0	0	22	-0,090	-0,043
1124	Ethiopia	Adult	Ethiopia_2017_524		Seto Semaro	21	2	0	0	0	0	0	0	0	0	0	0,102	0,009
1125	Ethiopia	Adult	Ethiopia_2017_525		Seto Semaro	18	1	0	0	0	0	0	0	0	2	0	-0,093	0,207
1126	Ethiopia	Adult	Ethiopia_2017_526		Seto Semaro	28	2	0	0	0	0	0	0	0	0	0	-0,084	0,483
1127	Ethiopia	Adult	Ethiopia_2017_527		Seto Semaro	18	2	0	4	0	0	0	0	1	14	0	-0,095	-0,050
1128	Ethiopia	Adult	Ethiopia_2017_528		Seto Semaro	19	2	0	0	0	0	0	0	0	0	0	-0,056	0,177
1129	Ethiopia	Adult	Ethiopia_2017_529		Seto Semaro	32	2	0	0	0	0	0	0	0	0	0	-0,095	-0,023
1130	Ethiopia	Adult	Ethiopia_2017_530		Seto Semaro	40	2	0	0	0	0	0	0	0	0	0	-0,036	0,503
1131	Ethiopia	Adult	Ethiopia_2017_531		Seto Semaro	20	1	15	0	11	11	1	7	28	1	27	-0,029	1,998
1132	Ethiopia	Adult	Ethiopia_2017_532		Seto Semaro	30	1	0	0	0	0	0	0	0	0	0	-0,029	0,872
1133	Ethiopia	Adult	Ethiopia_2017_533		Seto Semaro	18	1	0	0	0	0	0	0	0	0	0	-0,094	0,602
1134	Ethiopia	Adult	Ethiopia_2017_534		Seto Semaro	18	2	0	0	8	0	0	0	0	0	18	-0,090	-0,022
1135	Ethiopia	Adult	Ethiopia_2017_535		Seto Semaro	45	1	0	0	0	0	0	0	0	0	0	0,694	1,007
1136	Ethiopia	Adult	Ethiopia_2017_536		Seto Semaro	25	2	0	0	0	0	0	0	0	0	0	-0,094	1,454
1137	Ethiopia	Adult	Ethiopia_2017_537		Seto Semaro	20	2	0	0	0	0	0	0	0	0	0	-0,093	0,607
1138	Ethiopia	Adult	Ethiopia_2017_538		Seto Semaro	22	1	0	0	0	0	0	0	0	0	0	0,045	0,409
1139	Ethiopia	Adult	Ethiopia_2017_539		Seto Semaro	19	2	0	0	0	0	0	0	0	0	4	-0,089	-0,071
1140	Ethiopia	Adult	Ethiopia_2017_540		Seto Semaro	50	2	0	8	0	0	3	0	0	8	0	-0,078	2,119
1141	Ethiopia	Adult	Ethiopia_2017_541		Seto Semaro	26	2	0	0	0	0	0	0	0	0	0	-0,029	-0,002
1142	Ethiopia	Adult	Ethiopia_2017_542		Seto Semaro	25	2	0	0	0	0	0	0	0	5	0	-0,081	0,230
1143	Ethiopia	Adult	Ethiopia_2017_543		Seto Semaro	24	2	0	0	0	0	0	0	0	0	0	-0,087	0,328
1144	Ethiopia	Adult	Ethiopia_2017_544		Seto Semaro	18	2	0	0	0	0	0	4	0	0	9	0,528	1,873
1145	Ethiopia	Adult	Ethiopia_2017_545		Seto Semaro	37	2	0	0	0	0	0	0	0	0	0	-0,083	2,753
1146	Ethiopia	Adult	Ethiopia_2017_546		Seto Semaro	45	2	51	0	0	19	0	0	49	0	0	0,041	1,913
1147	Ethiopia	Adult	Ethiopia_2017_547		Seto Semaro	60	1	0	0	0	0	0	0	0	0	0	-0,018	0,167
1148	Ethiopia	Adult	Ethiopia_2017_548		Seto Semaro	35	2	0	0	0	0	0	0	0	0	0	-0,089	0,118
1149	Ethiopia	Adult	Ethiopia_2017_549		Seto Semaro	23	2	0	0	0	0	0	0	0	0	0	0,443	1,406
1150	Ethiopia	Adult	Ethiopia_2017_550		Seto Semaro	60	2	0	0	0	0	0	0	0	0	0	-0,091	-0,072
1151	Ethiopia	Adult	Ethiopia_2017_551		Seto Semaro	50	2	0	0	0	0	0	0	0	0	0	-0,090	0,532
1152	Ethiopia	Adult	Ethiopia_2017_552		Seto Semaro	33	2	0	0	0	0	0	0	0	0	0	-0,071	1,016
1153	Ethiopia	Adult	Ethiopia_2017_553		Seto Semaro	28	2	0	0	4	0	0	0	0	0	7	-0,055	0,325
1154	Ethiopia	Adult	Ethiopia_2017_554		Seto Semaro	44	1	0	0	0	0	0	0	0	0	0	-0,075	3,147
1155	Ethiopia	Adult	Ethiopia_2017_555		Seto Semaro	60	2	0	8	0	0	2	0	0	7	0	-0,088	0,751
1156	Ethiopia	Adult	Ethiopia_2017_556		Seto Semaro	48	1	0	0	0	0	0	0	0	6	0	-0,078	3,147
1157	Ethiopia	Adult	Ethiopia_2017_557		Seto Semaro	50	2	0	0	0	0	0	0	0	0	0	-0,085	2,630
1158	Ethiopia	Adult	Ethiopia_2017_558		Seto Semaro	38	2	0	0	0	0	0	0	0	0	0	0,025	0,176
1159	Ethiopia	Adult	Ethiopia_2017_559		Seto Semaro	18	2	0	0	3	0	0	2	0	0	5	-0,087	-0,069
1160	Ethiopia	Adult	Ethiopia_2017_560		Seto Semaro	27	1	0	0	0	0	0	0	0	0	0	0,163	0,529
1161	Ethiopia	Adult	Ethiopia_2017_561		Seto Semaro	56	1	0	0	0	0	0	0	0	0	0	0,020	0,287
1162	Ethiopia	Adult	Ethiopia_2017_562		Seto Semaro	25	1	0	0	0	0	1	0	0	3	0	-0,089	0,309
1163	Ethiopia	Adult	Ethiopia_2017_563		Seto Semaro	34	1	0	0	0	0	0	0	0	0	0	0,212	1,371
1164	Ethiopia	Adult	Ethiopia_2017_564		Seto Semaro	24	1	0	0	1	0	0	0	0	0	0	-0,088	-0,019
1165	Ethiopia	Adult	Ethiopia_2017_565		Seto Semaro	58	1	0	0	0	0	0	0	0	0	0	0,011	3,215
1166	Ethiopia	Adult	Ethiopia_2017_566		Seto Semaro	35	1	0	0	0	0	0	0	0	0	0	-0,005	1,045
1167	Ethiopia	Adult	Ethiopia_2017_567		Seto Semaro	54	1	0	0	0	0	0	0	0	0	0	-0,049	3,215
1168	Ethiopia	Adult	Ethiopia_2017_568		Seto Semaro	28	2	0	0	2	0	0	0	0	6	0	-0,082	0,314
1169	Ethiopia	Adult	Ethiopia_2017_569		Seto Semaro	78	2	0	0	0	0	0	0	0	0	0	-0,077	3,215
1170	Ethiopia	Adult	Ethiopia_2017_570		Seto Semaro	30	1	0	0	0	0	0	0	0	0	0	-0,089	0,430
1171	Ethiopia	Adult	Ethiopia_2017_571		Seto Semaro	30	2	0	0	0	0	1	0	0	9	0	-0,084	0,220
1172	Ethiopia	Adult	Ethiopia_2017_572		Seto Semaro	22	1	0	0	0	0	0	0	0	0	0	-0,075	0,928
1173	Ethiopia	Adult	Ethiopia_2017_573		Seto Semaro	25	2	0	4	4	0	5	4	0	28	45	0,306	2,621
1174	Ethiopia	Adult	Ethiopia_2017_574		Seto Semaro	33	2	0	0	1	0	1	0	0	2	0	-0,053	-0,047
1175	Ethiopia	Adult	Ethiopia_2017_575		Seto Semaro	36	1	0	2	0	0	0	0	0	0	9	-0,032	0,749
1176	Ethiopia	Adult	Ethiopia_2017_576		Seto Semaro	33	2	0	1	0	0	0	0	0	0	0	-0,090	1,672
1177	Ethiopia	Adult	Ethiopia_2017_577		Seto Semaro	23	1	0	0	0	0	0	0	0	0	0	0,066	0,059
1178	Ethiopia	Adult	Ethiopia_2017_578		Seto Semaro	52	1	0	0	0	0	0	0	0	0	0	-0,073	3,215
1179	Ethiopia	Adult	Ethiopia_2017_579		Seto Semaro	19	1	0	0	0	0	0	0	0	0	0	0,026	0,110
1180	Ethiopia	Adult	Ethiopia_2017_580		Seto Semaro	18	1	0	0	0	0	0	0	0	0	0	-0,070	0,197
1181	Ethiopia	Adult	Ethiopia_2017_581		Seto Semaro	24	1	0	3	0	0	0	0	0	3	0	-0,050	0,387
1182	Ethiopia	Adult	Ethiopia_2017_582		Seto Semaro	40	2	0	0	0	0	0	3	0	5	11	-0,092	1,938
1183	Ethiopia	Adult	Ethiopia_2017_583		Seto Semaro	20	2	0	0	0	1	0	0	0	0	0	0,017	0,049
1184	Ethiopia	Adult	Ethiopia_2017_584		Seto Semaro	32	1	0	0	0	0	0	0	0	0	0	-0,075	0,689
1185	Ethiopia	Adult	Ethiopia_2017_585		Seto Semaro	28	1	0	0	0	0	0	0	0	0	0	0,658	0,394
1186	Ethiopia	Adult	Ethiopia_2017_586		Seto Semaro	29	1	0	0	2	0	0	0	0	0	0	-0,093	0,170
1187	Ethiopia	Adult	Ethiopia_2017_587		Seto Semaro	22	2	0	0	0	0	0	0	0	0	0	-0,014	1,432
1188	Ethiopia	Adult	Ethiopia_2017_588		Seto Semaro	20	1	0	0	0	0	0	0	0	0	0	1,063	3,215
1189	Ethiopia	Adult	Ethiopia_2017_589		Seto Semaro	26	2	0	0	0	0	0	0	0	0	0	0,435	0,167
1190	Ethiopia	Adult	Ethiopia_2017_590		Seto Semaro	20	1	0	1	0	0	0	0	0	0	0	-0,091	-0,010
1191	Ethiopia	Adult	Ethiopia_2017_591		Seto Semaro	35	1	0	0	0	0	0	0	0	0	0	0,171	0,936
1192	Ethiopia	Adult	Ethiopia_2017_592		Seto Semaro	22	1	0	0	0	0	0	0	0	0	0	0,017	1,023
1193	Ethiopia	Adult	Ethiopia_2017_593		Seto Semaro	35	1	0	0	0	0	0	0	0	0	0	-0,067	0,135
1194	Ethiopia	Adult	Ethiopia_2017_594		Seto Semaro	26	1	0	0	0	0	0	0	0	0	0	-0,052	0,032
1195	Ethiopia	Adult	Ethiopia_2017_595		Seto Semaro	19	1	0	0	0	0	0	0	0	0	0	-0,082	-0,021
1196	Ethiopia	Adult	Ethiopia_2017_596		Seto Semaro	20	1	0	0	0	0	0	0	0	0	0	-0,092	0,210
1197	Ethiopia	Adult	Ethiopia_2017_597		Seto Semaro	22	1	0	0	0	0	0	0	0	8	0	0,018	0,416
1198	Ethiopia	Adult	Ethiopia_2017_598		Seto Semaro	19	1	923	10	0	235	6	0	2008	26	0	-0,076	0,202
1199	Ethiopia	Adult	Ethiopia_2017_599		Seto Semaro	24	1	0	0	0	0	0	0	0	0	0	-0,087	0,084
1200	Ethiopia	Adult	Ethiopia_2017_600		Seto Semaro	35	2	0	0	0	0	0	0	0	0	0	-0,095	3,215
1201	Ethiopia	Child	Ethiopia_2018_001	Jiren II	Ginjo	14	2	0	0	0							0,005	0,697
1202	Ethiopia	Child	Ethiopia_2018_002	Jiren II	Ginjo	15	2	0	0	0							-0,044	0,103
1203	Ethiopia	Child	Ethiopia_2018_003	Jiren II	Ginjo	17	2	0	0	0							0,011	0,062
1204	Ethiopia	Child	Ethiopia_2018_004	Jiren II	Ginjo	16	2	0	0	0							0,123	0,173
1205	Ethiopia	Child	Ethiopia_2018_005	Jiren II	Ginjo	14	2	0	0	0							-0,071	-0,048
1206	Ethiopia	Child	Ethiopia_2018_006	Jiren II	Ginjo	14	1	590	0	0							0,209	0,289
1207	Ethiopia	Child	Ethiopia_2018_007	Jiren II	Ginjo	14	1	0	0	0							-0,069	-0,048
1208	Ethiopia	Child	Ethiopia_2018_008	Jiren II	Ginjo	14	1	238	0	0							-0,040	0,570
1209	Ethiopia	Child	Ethiopia_2018_009	Jiren II	Ginjo	14	2	0	0	0							0,009	-0,036
1210	Ethiopia	Child	Ethiopia_2018_010	Jiren II	Ginjo	14	2	0	0	0							-0,065	-0,038
1211	Ethiopia	Child	Ethiopia_2018_011	Jiren II	Ginjo	14	2	0	0	0							-0,063	-0,049
1212	Ethiopia	Child	Ethiopia_2018_012	Jiren II	Ginjo	14	2	0	0	0							-0,071	-0,051
1213	Ethiopia	Child	Ethiopia_2018_013	Jiren II	Ginjo	14	2	0	0	0							-0,072	-0,045
1214	Ethiopia	Child	Ethiopia_2018_014	Jiren II	Ginjo	14	2	30	1	0							0,108	4,091
1215	Ethiopia	Child	Ethiopia_2018_015	Jiren II	Ginjo	14	2	0	0	0							-0,070	-0,050
1216	Ethiopia	Child	Ethiopia_2018_016	Jiren II	Ginjo	14	2	0	0	0							-0,068	-0,050
1217	Ethiopia	Child	Ethiopia_2018_017	Jiren II	Ginjo	14	1	0	0	0							-0,067	0,017
1218	Ethiopia	Child	Ethiopia_2018_018	Jiren II	Ginjo	14	2	0	0	0							-0,036	-0,031
1219	Ethiopia	Child	Ethiopia_2018_019	Jiren II	Ginjo	14	1	0	0	0							-0,066	0,067
1220	Ethiopia	Child	Ethiopia_2018_020	Jiren II	Ginjo	14	1	0	0	0							-0,058	-0,045
1221	Ethiopia	Child	Ethiopia_2018_021	Jiren II	Ginjo	15	2	0	0	0							-0,067	-0,003
1222	Ethiopia	Child	Ethiopia_2018_022	Jiren II	Ginjo	14	2	0	0	0							-0,054	-0,053
1223	Ethiopia	Child	Ethiopia_2018_023	Jiren II	Ginjo	15	2	0	0	0							0,400	0,289
1224	Ethiopia	Child	Ethiopia_2018_024	Jiren II	Ginjo	15	1	0	0	0							0,042	-0,033
1225	Ethiopia	Child	Ethiopia_2018_025	Jiren II	Ginjo	9	1	268	0	0							0,167	1,311
1226	Ethiopia	Child	Ethiopia_2018_026	Jiren II	Ginjo	9	1	0	0	0							0,052	0,453
1227	Ethiopia	Child	Ethiopia_2018_027	Jiren II	Ginjo	8	1	0	5	13							0,671	0,016
1228	Ethiopia	Child	Ethiopia_2018_028	Jiren II	Ginjo	9	2	0	0	0							0,250	1,453
1229	Ethiopia	Child	Ethiopia_2018_029	Jiren II	Ginjo	9	2	0	0	0							0,087	0,013
1230	Ethiopia	Child	Ethiopia_2018_030	Jiren II	Ginjo	8	2	0	0	0							-0,061	0,022
1231	Ethiopia	Child	Ethiopia_2018_031	Jiren II	Ginjo	7	1	0	0	0							-0,066	-0,050
1232	Ethiopia	Child	Ethiopia_2018_032	Jiren II	Ginjo	8	1	0	0	0							-0,053	2,691
1233	Ethiopia	Child	Ethiopia_2018_033	Jiren II	Ginjo	9	2	0	0	0							-0,066	-0,014
1234	Ethiopia	Child	Ethiopia_2018_034	Jiren II	Ginjo	9	1	0	0	0							-0,063	-0,010
1235	Ethiopia	Child	Ethiopia_2018_035	Jiren II	Ginjo	8	2	0	0	1							-0,064	-0,050
1236	Ethiopia	Child	Ethiopia_2018_036	Jiren II	Ginjo	8	1	0	0	0							-0,047	-0,034
1237	Ethiopia	Child	Ethiopia_2018_037	Jiren II	Ginjo	8	2	0	0	0							-0,068	-0,048
1238	Ethiopia	Child	Ethiopia_2018_038	Jiren II	Ginjo	9	1	0	0	0							-0,073	-0,050
1239	Ethiopia	Child	Ethiopia_2018_039	Jiren II	Ginjo	8	1	0	0	0							-0,050	0,110
1240	Ethiopia	Child	Ethiopia_2018_040	Jiren II	Ginjo	8	1	20	0	0							-0,066	-0,050
1241	Ethiopia	Child	Ethiopia_2018_041	Jiren II	Ginjo	9	1	989	0	0							-0,061	-0,041
1242	Ethiopia	Child	Ethiopia_2018_042	Jiren II	Ginjo	8	2	0	0	0							-0,063	0,021
1243	Ethiopia	Child	Ethiopia_2018_043	Jiren II	Ginjo	8	2	0	0	0							0,001	-0,043
1244	Ethiopia	Child	Ethiopia_2018_044	Jiren II	Ginjo	9	1	0	0	0							-0,063	-0,048
1245	Ethiopia	Child	Ethiopia_2018_045	Jiren II	Ginjo	9	2	19	0	0							-0,052	0,005
1246	Ethiopia	Child	Ethiopia_2018_046	Jiren II	Ginjo	8	2	0	0	0							0,030	-0,039
1247	Ethiopia	Child	Ethiopia_2018_047	Jiren II	Ginjo	8	2	0	0	0							-0,064	-0,048
1248	Ethiopia	Child	Ethiopia_2018_048	Jiren II	Ginjo	8	2	0	2	0							-0,069	4,091
1249	Ethiopia	Child	Ethiopia_2018_049	Jiren II	Ginjo	17	1	0	0	0							-0,040	0,712
1250	Ethiopia	Child	Ethiopia_2018_050	Jiren II	Ginjo	14	1	48	0	0							-0,049	-0,048
1251	Ethiopia	Child	Ethiopia_2018_051	Jiren II	Ginjo	15	1	0	10	0							-0,057	-0,011
1252	Ethiopia	Child	Ethiopia_2018_052	Jiren II	Ginjo	15	2	0	0	8							-0,057	-0,027
1253	Ethiopia	Child	Ethiopia_2018_053	Jiren II	Ginjo	16	2	0	0	0							-0,070	-0,050
1254	Ethiopia	Child	Ethiopia_2018_054	Jiren II	Ginjo	14	2	0	0	0							0,177	0,155
1255	Ethiopia	Child	Ethiopia_2018_055	Jiren II	Ginjo	8	1	0	0	0							-0,049	-0,030
1256	Ethiopia	Child	Ethiopia_2018_056	Jiren II	Ginjo	7	1	0	0	0							-0,067	0,205
1257	Ethiopia	Child	Ethiopia_2018_057	Jiren II	Ginjo	6	1	0	0	0							0,011	-0,015
1258	Ethiopia	Child	Ethiopia_2018_058	Jiren II	Ginjo	7	2	120	18	0							-0,059	3,179
1259	Ethiopia	Child	Ethiopia_2018_059	Jiren II	Ginjo	6	1	0	0	0							-0,069	-0,041
1260	Ethiopia	Child	Ethiopia_2018_060	Jiren II	Ginjo	7	2	0	0	0							-0,053	-0,047
1261	Ethiopia	Child	Ethiopia_2018_061	Jiren I	Jiren	7	1	0	0	0							-0,069	-0,038
1262	Ethiopia	Child	Ethiopia_2018_062	Jiren I	Jiren	8	1	0	18	0							-0,044	-0,002
1263	Ethiopia	Child	Ethiopia_2018_063	Jiren I	Jiren	7	1	1	0	0							0,115	1,045
1264	Ethiopia	Child	Ethiopia_2018_064	Jiren I	Jiren	8	1	0	0	0							0,047	0,001
1265	Ethiopia	Child	Ethiopia_2018_065	Jiren I	Jiren	7	1	6	2	0							-0,058	0,202
1266	Ethiopia	Child	Ethiopia_2018_066	Jiren I	Jiren	8	1	0	0	0							-0,044	-0,052
1267	Ethiopia	Child	Ethiopia_2018_067	Jiren I	Jiren	7	1	0	0	0							-0,063	-0,039
1268	Ethiopia	Child	Ethiopia_2018_068	Jiren I	Jiren	8	1	0	0	0							-0,037	0,984
1269	Ethiopia	Child	Ethiopia_2018_069	Jiren I	Jiren	8	1	0	0	0							-0,068	-0,004
1270	Ethiopia	Child	Ethiopia_2018_070	Jiren I	Jiren	8	2	0	0	3							0,060	0,000
1271	Ethiopia	Child	Ethiopia_2018_071	Jiren I	Jiren	9	2	0	0	0							-0,063	-0,049
1272	Ethiopia	Child	Ethiopia_2018_072	Jiren I	Jiren	9	2	0	0	0							-0,074	-0,048
1273	Ethiopia	Child	Ethiopia_2018_073	Jiren I	Jiren	8	2	0	0	0							-0,066	-0,007
1274	Ethiopia	Child	Ethiopia_2018_074	Jiren I	Jiren	6	2	0	0	0							-0,060	-0,043
1275	Ethiopia	Child	Ethiopia_2018_075	Jiren I	Jiren	7	2	0	0	0							-0,049	-0,046
1276	Ethiopia	Child	Ethiopia_2018_076	Jiren I	Jiren	7	2	0	0	0							-0,066	-0,040
1277	Ethiopia	Child	Ethiopia_2018_077	Jiren I	Jiren	7	2	0	0	0							-0,067	0,023
1278	Ethiopia	Child	Ethiopia_2018_078	Jiren I	Jiren	7	1	0	0	0							-0,052	-0,038
1279	Ethiopia	Child	Ethiopia_2018_079	Jiren I	Jiren	7	1	0	0	0							0,010	0,182
1280	Ethiopia	Child	Ethiopia_2018_080	Jiren I	Jiren	7	2	0	0	0							-0,069	-0,018
1281	Ethiopia	Child	Ethiopia_2018_081	Jiren I	Jiren	7	2	0	0	0							-0,059	-0,027
1282	Ethiopia	Child	Ethiopia_2018_082	Jiren I	Jiren	7	2	0	0	0							-0,066	-0,036
1283	Ethiopia	Child	Ethiopia_2018_083	Jiren I	Jiren	7	1	0	0	0							0,012	-0,030
1284	Ethiopia	Child	Ethiopia_2018_084	Jiren I	Jiren	7	1	0	0	0							-0,069	0,084
1285	Ethiopia	Child	Ethiopia_2018_085	Jiren I	Jiren	7	1	0	0	0							-0,063	-0,044
1286	Ethiopia	Child	Ethiopia_2018_086	Jiren I	Jiren	7	1	0	0	0							-0,050	-0,043
1287	Ethiopia	Child	Ethiopia_2018_087	Jiren I	Jiren	7	1	0	0	0							-0,071	-0,051
1288	Ethiopia	Child	Ethiopia_2018_088	Jiren I	Jiren	6	1	0	0	0							-0,064	0,038
1289	Ethiopia	Child	Ethiopia_2018_089	Jiren I	Jiren	6	1	0	0	0							-0,066	-0,050
1290	Ethiopia	Child	Ethiopia_2018_090	Jiren I	Jiren	6	2	0	0	0							-0,059	-0,044
1291	Ethiopia	Child	Ethiopia_2018_091	Jiren I	Jiren	14	1	0	0	0							-0,058	-0,043
1292	Ethiopia	Child	Ethiopia_2018_092	Jiren I	Jiren	15	1	0	0	0							-0,068	1,021
1293	Ethiopia	Child	Ethiopia_2018_093	Jiren I	Jiren	16	1	0	0	0							-0,074	-0,050
1294	Ethiopia	Child	Ethiopia_2018_094	Jiren I	Jiren	14	2	0	0	0							-0,071	-0,028
1295	Ethiopia	Child	Ethiopia_2018_095	Jiren I	Jiren	14	2	0	0	0							-0,069	0,008
1296	Ethiopia	Child	Ethiopia_2018_096	Jiren I	Jiren	15	2	0	0	0							-0,011	1,251
1297	Ethiopia	Child	Ethiopia_2018_097	Jiren I	Jiren	14	2	0	0	0							-0,068	-0,045
1298	Ethiopia	Child	Ethiopia_2018_098	Jiren I	Jiren	14	2	0	0	0							-0,027	0,506
1299	Ethiopia	Child	Ethiopia_2018_099	Jiren I	Jiren	16	2	0	0	0							-0,011	0,469
1300	Ethiopia	Child	Ethiopia_2018_100	Jiren I	Jiren	15	2	0	0	0							-0,022	0,015
1301	Ethiopia	Child	Ethiopia_2018_101	Jiren I	Jiren	16	2	0	0	0							0,137	0,305
1302	Ethiopia	Child	Ethiopia_2018_102	Jiren I	Jiren	17	2	0	0	0							-0,076	0,005
1303	Ethiopia	Child	Ethiopia_2018_103	Jiren I	Jiren	18	2	0	0	0							-0,074	-0,050
1304	Ethiopia	Child	Ethiopia_2018_104	Jiren I	Jiren	14	2	0	0	0							-0,076	-0,052
1305	Ethiopia	Child	Ethiopia_2018_105	Jiren I	Jiren	16	2	0	0	0							-0,074	-0,052
1306	Ethiopia	Child	Ethiopia_2018_106	Jiren I	Jiren	14	2	0	0	0							-0,068	-0,048
1307	Ethiopia	Child	Ethiopia_2018_107	Jiren I	Jiren	14	2	0	0	0							-0,055	0,556
1308	Ethiopia	Child	Ethiopia_2018_108	Jiren I	Jiren	14	1	0	0	0							0,093	0,132
1309	Ethiopia	Child	Ethiopia_2018_109	Jiren I	Jiren	15	1	0	0	0							-0,032	2,681
1310	Ethiopia	Child	Ethiopia_2018_110	Jiren I	Jiren	16	1	0	0	0							-0,067	-0,036
1311	Ethiopia	Child	Ethiopia_2018_111	Jiren I	Jiren	17	1	0	0	0							0,071	0,271
1312	Ethiopia	Child	Ethiopia_2018_112	Jiren I	Jiren	16	1	0	0	0							-0,069	-0,043
1313	Ethiopia	Child	Ethiopia_2018_113	Jiren I	Jiren	15	1	0	0	0							-0,067	0,514
1314	Ethiopia	Child	Ethiopia_2018_114	Jiren I	Jiren	16	1	0	0	0							0,010	0,308
1315	Ethiopia	Child	Ethiopia_2018_115	Jiren I	Jiren	18	1	0	0	0							-0,061	0,092
1316	Ethiopia	Child	Ethiopia_2018_116	Jiren I	Jiren	17	1	0	0	4							0,116	1,408
1317	Ethiopia	Child	Ethiopia_2018_117	Jiren I	Jiren	16	1	0	0	0							-0,055	0,898
1318	Ethiopia	Child	Ethiopia_2018_118	Jiren I	Jiren	14	1	0	0	0							0,049	-0,032
1319	Ethiopia	Child	Ethiopia_2018_119	Jiren I	Jiren	15	2	0	0	0							-0,069	0,075
1320	Ethiopia	Child	Ethiopia_2018_120	Jiren I	Jiren	15	2	0	0	0							-0,068	-0,051
1321	Ethiopia	Child	Ethiopia_2018_121	Setto Yido	Seto Semaro	15	2	0	0	0							-0,069	0,056
1322	Ethiopia	Child	Ethiopia_2018_122	Setto Yido	Seto Semaro	7	1	0	0	0							-0,064	1,782
1323	Ethiopia	Child	Ethiopia_2018_123	Setto Yido	Seto Semaro	9	1	0	4	0							-0,067	0,179
1324	Ethiopia	Child	Ethiopia_2018_124	Setto Yido	Seto Semaro	14	2	0	0	0							-0,070	-0,031
1325	Ethiopia	Child	Ethiopia_2018_125	Setto Yido	Seto Semaro	9	2	0	3	0							-0,056	-0,048
1326	Ethiopia	Child	Ethiopia_2018_126	Setto Yido	Seto Semaro	7	1	0	0	0							-0,026	-0,016
1327	Ethiopia	Child	Ethiopia_2018_127	Setto Yido	Seto Semaro	6	2	0	12	0							0,297	0,186
1328	Ethiopia	Child	Ethiopia_2018_128	Setto Yido	Seto Semaro	7	2	0	0	0							-0,074	-0,016
1329	Ethiopia	Child	Ethiopia_2018_129	Setto Yido	Seto Semaro	8	2	0	0	0							0,009	2,678
1330	Ethiopia	Child	Ethiopia_2018_130	Setto Yido	Seto Semaro	8	1	0	0	0							0,009	0,273
1331	Ethiopia	Child	Ethiopia_2018_131	Setto Yido	Seto Semaro	8	1	15	0	0							0,080	2,613
1332	Ethiopia	Child	Ethiopia_2018_132	Setto Yido	Seto Semaro	7	1	0	0	0							0,872	0,113
1333	Ethiopia	Child	Ethiopia_2018_133	Setto Yido	Seto Semaro	6	2	0	0	0							-0,071	-0,043
1334	Ethiopia	Child	Ethiopia_2018_134	Setto Yido	Seto Semaro	7	2	0	0	0							-0,069	-0,048
1335	Ethiopia	Child	Ethiopia_2018_135	Setto Yido	Seto Semaro	8	2	0	0	0							0,112	-0,009
1336	Ethiopia	Child	Ethiopia_2018_136	Setto Yido	Seto Semaro	14	2	0	0	0							-0,072	-0,044
1337	Ethiopia	Child	Ethiopia_2018_137	Setto Yido	Seto Semaro	14	1	0	0	0							-0,056	-0,039
1338	Ethiopia	Child	Ethiopia_2018_138	Setto Yido	Seto Semaro	14	1	0	0	0							-0,046	-0,034
1339	Ethiopia	Child	Ethiopia_2018_139	Setto Yido	Seto Semaro	14	1	0	0	0							-0,038	1,461
1340	Ethiopia	Child	Ethiopia_2018_140	Setto Yido	Seto Semaro	14	1	0	0	0							-0,054	-0,038
1341	Ethiopia	Child	Ethiopia_2018_141	Setto Yido	Seto Semaro	16	2	429	3	0							-0,065	0,151
1342	Ethiopia	Child	Ethiopia_2018_142	Setto Yido	Seto Semaro	16	2	0	0	0							-0,063	0,733
1343	Ethiopia	Child	Ethiopia_2018_143	Setto Yido	Seto Semaro	15	1	8	0	0							-0,071	0,282
1344	Ethiopia	Child	Ethiopia_2018_144	Setto Yido	Seto Semaro	15	2	0	0	0							-0,053	-0,037
1345	Ethiopia	Child	Ethiopia_2018_145	Setto Yido	Seto Semaro	15	1	0	0	0							-0,073	-0,049
1346	Ethiopia	Child	Ethiopia_2018_146	Setto Yido	Seto Semaro	15	1	0	0	0							-0,070	-0,046
1347	Ethiopia	Child	Ethiopia_2018_147	Setto Yido	Seto Semaro	8	1	0	8	3							0,054	0,628
1348	Ethiopia	Child	Ethiopia_2018_148	Setto Yido	Seto Semaro	7	1	0	0	0							-0,073	-0,051
1349	Ethiopia	Child	Ethiopia_2018_149	Setto Yido	Seto Semaro	6	2	0	0	0							-0,034	-0,047
1350	Ethiopia	Child	Ethiopia_2018_150	Setto Yido	Seto Semaro	7	2	0	8	0							-0,057	-0,024
1351	Ethiopia	Child	Ethiopia_2018_151	Setto Yido	Seto Semaro	7	2	0	0	0							-0,054	0,058
1352	Ethiopia	Child	Ethiopia_2018_152	Setto Yido	Seto Semaro	8	2	2	0	3							-0,068	-0,044
1353	Ethiopia	Child	Ethiopia_2018_153	Setto Yido	Seto Semaro	9	2	100	49	7							0,143	0,685
1354	Ethiopia	Child	Ethiopia_2018_154	Setto Yido	Seto Semaro	7	1	0	0	0							-0,071	0,028
1355	Ethiopia	Child	Ethiopia_2018_155	Setto Yido	Seto Semaro	7	1	0	0	0							-0,016	1,528
1356	Ethiopia	Child	Ethiopia_2018_156	Setto Yido	Seto Semaro	7	2	0	68	0							-0,064	0,263
1357	Ethiopia	Child	Ethiopia_2018_157	Setto Yido	Seto Semaro	6	2	0	0	0							-0,063	0,487
1358	Ethiopia	Child	Ethiopia_2018_158	Setto Yido	Seto Semaro	7	2	256	0	0							-0,070	-0,029
1359	Ethiopia	Child	Ethiopia_2018_159	Setto Yido	Seto Semaro	7	2	0	0	0							-0,038	-0,027
1360	Ethiopia	Child	Ethiopia_2018_160	Setto Yido	Seto Semaro	7	2	0	0	0							-0,001	2,920
1361	Ethiopia	Child	Ethiopia_2018_161	Setto Yido	Seto Semaro	14	1	0	0	0							-0,055	-0,036
1362	Ethiopia	Child	Ethiopia_2018_162	Setto Yido	Seto Semaro	7	1	0	0	0							0,015	0,823
1363	Ethiopia	Child	Ethiopia_2018_163	Setto Yido	Seto Semaro	8	1	0	0	0							-0,052	0,182
1364	Ethiopia	Child	Ethiopia_2018_164	Setto Yido	Seto Semaro	8	1	0	0	0							-0,076	-0,052
1365	Ethiopia	Child	Ethiopia_2018_165	Setto Yido	Seto Semaro	14	1	0	0	0							-0,064	0,319
1366	Ethiopia	Child	Ethiopia_2018_166	Setto Yido	Seto Semaro	15	1	0	0	0							0,247	0,221
1367	Ethiopia	Child	Ethiopia_2018_167	Setto Yido	Seto Semaro	14	2	0	0	0							0,218	0,257
1368	Ethiopia	Child	Ethiopia_2018_168	Setto Yido	Seto Semaro	15	2	142	0	0							-0,069	0,005
1369	Ethiopia	Child	Ethiopia_2018_169	Setto Yido	Seto Semaro	16	2	0	0	0							-0,057	1,479
1370	Ethiopia	Child	Ethiopia_2018_170	Setto Yido	Seto Semaro	15	2	0	0	0							-0,061	0,002
1371	Ethiopia	Child	Ethiopia_2018_171	Setto Yido	Seto Semaro	14	2	0	0	0							0,470	0,464
1372	Ethiopia	Child	Ethiopia_2018_172	Setto Yido	Seto Semaro	14	2	0	1	0							-0,072	0,004
1373	Ethiopia	Child	Ethiopia_2018_173	Setto Yido	Seto Semaro	14	2	0	0	0							0,094	0,091
1374	Ethiopia	Child	Ethiopia_2018_174	Setto Yido	Seto Semaro	14	2	0	0	0							-0,032	4,079
1375	Ethiopia	Child	Ethiopia_2018_175	Setto Yido	Seto Semaro	14	1	0	0	0							-0,068	-0,036
1376	Ethiopia	Child	Ethiopia_2018_176	Setto Yido	Seto Semaro	15	2	0	0	0							-0,069	-0,024
1377	Ethiopia	Child	Ethiopia_2018_177	Setto Yido	Seto Semaro	14	2	0	0	0							0,009	-0,032
1378	Ethiopia	Child	Ethiopia_2018_178	Setto Yido	Seto Semaro	14	2	0	0	0							-0,060	3,949
1379	Ethiopia	Child	Ethiopia_2018_179	Setto Yido	Seto Semaro	14	2	0	0	0							-0,051	0,166
1380	Ethiopia	Child	Ethiopia_2018_180	Setto Yido	Seto Semaro	15	1	0	0	0							0,038	0,126
1381	Ethiopia	Child	Ethiopia_2018_181	Mendera	Awetu Mendera	8	2	0	0	0							-0,055	0,169
1382	Ethiopia	Child	Ethiopia_2018_182	Mendera	Awetu Mendera	7	2	0	0	0							0,168	0,080
1383	Ethiopia	Child	Ethiopia_2018_183	Mendera	Awetu Mendera	6	2	0	0	0							-0,070	0,281
1384	Ethiopia	Child	Ethiopia_2018_184	Mendera	Awetu Mendera	7	2	4320	68	0							0,027	3,514
1385	Ethiopia	Child	Ethiopia_2018_185	Mendera	Awetu Mendera	6	2	0	0	0							-0,070	-0,055
1386	Ethiopia	Child	Ethiopia_2018_186	Mendera	Awetu Mendera	7	2	0	0	0							-0,055	0,084
1387	Ethiopia	Child	Ethiopia_2018_187	Mendera	Awetu Mendera	6	1	0	0	0							-0,069	-0,053
1388	Ethiopia	Child	Ethiopia_2018_188	Mendera	Awetu Mendera	7	1	0	1	0							-0,052	-0,038
1389	Ethiopia	Child	Ethiopia_2018_189	Mendera	Awetu Mendera	8	2	0	0	0							-0,058	-0,045
1390	Ethiopia	Child	Ethiopia_2018_190	Mendera	Awetu Mendera	9	2	0	0	0							-0,065	-0,027
1391	Ethiopia	Child	Ethiopia_2018_191	Mendera	Awetu Mendera	9	2	0	0	0							0,017	3,861
1392	Ethiopia	Child	Ethiopia_2018_192	Mendera	Awetu Mendera	9	2	0	0	0							-0,067	-0,009
1393	Ethiopia	Child	Ethiopia_2018_193	Mendera	Awetu Mendera	7	1	0	4	0							-0,070	-0,051
1394	Ethiopia	Child	Ethiopia_2018_194	Mendera	Awetu Mendera	9	1	168	0	0							-0,045	0,128
1395	Ethiopia	Child	Ethiopia_2018_195	Mendera	Awetu Mendera	9	1	0	0	0							-0,064	0,901
1396	Ethiopia	Child	Ethiopia_2018_196	Mendera	Awetu Mendera	14	1	0	0	0							0,043	-0,011
1397	Ethiopia	Child	Ethiopia_2018_197	Mendera	Awetu Mendera	14	1	0	0	0							-0,067	-0,052
1398	Ethiopia	Child	Ethiopia_2018_198	Mendera	Awetu Mendera	15	2	0	0	0							0,026	0,047
1399	Ethiopia	Child	Ethiopia_2018_199	Mendera	Awetu Mendera	17	2	0	0	0							-0,062	0,801
1400	Ethiopia	Child	Ethiopia_2018_200	Mendera	Awetu Mendera	15	2	0	0	0							-0,058	1,736
1401	Ethiopia	Child	Ethiopia_2018_201	Mendera	Awetu Mendera	15	2	0	0	8							-0,041	0,328
1402	Ethiopia	Child	Ethiopia_2018_202	Mendera	Awetu Mendera	14	1	0	0	0							-0,059	0,735
1403	Ethiopia	Child	Ethiopia_2018_203	Mendera	Awetu Mendera	15	1	0	0	0							-0,020	-0,019
1404	Ethiopia	Child	Ethiopia_2018_204	Mendera	Awetu Mendera	16	2	0	0	0							-0,023	0,265
1405	Ethiopia	Child	Ethiopia_2018_205	Mendera	Awetu Mendera	15	2	0	0	3							0,115	0,027
1406	Ethiopia	Child	Ethiopia_2018_206	Mendera	Awetu Mendera	15	2	0	0	4							-0,022	-0,046
1407	Ethiopia	Child	Ethiopia_2018_207	Mendera	Awetu Mendera	16	2	0	2	2							0,022	0,882
1408	Ethiopia	Child	Ethiopia_2018_208	Mendera	Awetu Mendera	15	2	0	0	4							0,035	-0,050
1409	Ethiopia	Child	Ethiopia_2018_209	Mendera	Awetu Mendera	15	2	0	0	0							-0,057	0,002
1410	Ethiopia	Child	Ethiopia_2018_210	Mendera	Awetu Mendera	18	1	0	0	0							0,014	0,335
1411	Ethiopia	Child	Ethiopia_2018_211	Mendera	Awetu Mendera	14	2	0	0	22							-0,015	-0,046
1412	Ethiopia	Child	Ethiopia_2018_212	Mendera	Awetu Mendera	14	2	2502	3	0							0,026	0,452
1413	Ethiopia	Child	Ethiopia_2018_213	Mendera	Awetu Mendera	14	2	0	0	14							-0,047	0,109
1414	Ethiopia	Child	Ethiopia_2018_214	Mendera	Awetu Mendera	8	1	0	0	0							-0,070	-0,002
1415	Ethiopia	Child	Ethiopia_2018_215	Mendera	Awetu Mendera	8	1	0	0	18							-0,056	-0,042
1416	Ethiopia	Child	Ethiopia_2018_216	Mendera	Awetu Mendera	8	1	0	0	0							-0,067	0,286
1417	Ethiopia	Child	Ethiopia_2018_217	Mendera	Awetu Mendera	7	1	0	0	0							-0,070	-0,052
1418	Ethiopia	Child	Ethiopia_2018_218	Mendera	Awetu Mendera	9	2	0	0	0							-0,068	-0,048
1419	Ethiopia	Child	Ethiopia_2018_219	Mendera	Awetu Mendera	9	2	0	0	22							-0,047	1,073
1420	Ethiopia	Child	Ethiopia_2018_220	Mendera	Awetu Mendera	7	2	1784	38	0							-0,014	1,431
1421	Ethiopia	Child	Ethiopia_2018_221	Mendera	Awetu Mendera	7	2	0	10	17							-0,071	-0,051
1422	Ethiopia	Child	Ethiopia_2018_222	Mendera	Awetu Mendera	8	1	0	0	0							-0,071	-0,051
1423	Ethiopia	Child	Ethiopia_2018_223	Mendera	Awetu Mendera	8	2	0	0	0							0,124	0,567
1424	Ethiopia	Child	Ethiopia_2018_224	Mendera	Awetu Mendera	8	2	0	0	0							-0,064	-0,050
1425	Ethiopia	Child	Ethiopia_2018_225	Mendera	Awetu Mendera	8	2	0	0	0							-0,051	0,170
1426	Ethiopia	Child	Ethiopia_2018_226	Mendera	Awetu Mendera	6	2	0	0	0							-0,063	-0,052
1427	Ethiopia	Child	Ethiopia_2018_227	Mendera	Awetu Mendera	9	2	0	0	0							-0,055	-0,038
1428	Ethiopia	Child	Ethiopia_2018_228	Mendera	Awetu Mendera	9	2	0	0	0							-0,010	-0,033
1429	Ethiopia	Child	Ethiopia_2018_229	Mendera	Awetu Mendera	14	2	0	0	0							-0,066	-0,010
1430	Ethiopia	Child	Ethiopia_2018_230	Mendera	Awetu Mendera	14	2	0	0	0							-0,068	-0,029
1431	Ethiopia	Child	Ethiopia_2018_231	Mendera	Awetu Mendera	16	1	0	0	0							0,328	-0,012
1432	Ethiopia	Child	Ethiopia_2018_232	Mendera	Awetu Mendera	14	1	0	0	0							-0,036	-0,037
1433	Ethiopia	Child	Ethiopia_2018_233	Mendera	Awetu Mendera	14	2	0	0	0							-0,046	-0,029
1434	Ethiopia	Child	Ethiopia_2018_234	Mendera	Awetu Mendera	15	2	0	0	0							-0,011	0,037
1435	Ethiopia	Child	Ethiopia_2018_235	Mendera	Awetu Mendera	14	2	0	0	0							-0,046	-0,033
1436	Ethiopia	Child	Ethiopia_2018_236	Mendera	Awetu Mendera	14	2	0	0	0							-0,045	-0,010
1437	Ethiopia	Child	Ethiopia_2018_237	Mendera	Awetu Mendera	14	1	0	0	0							-0,016	0,559
1438	Ethiopia	Child	Ethiopia_2018_238	Mendera	Awetu Mendera	14	1	0	0	0							-0,059	-0,049
1439	Ethiopia	Child	Ethiopia_2018_239	Mendera	Awetu Mendera	16	1	0	0	0							-0,053	0,170
1440	Ethiopia	Child	Ethiopia_2018_240	Mendera	Awetu Mendera	14	1	0	0	0							0,039	3,861
1441	Ethiopia	Child	Ethiopia_2018_241	Ginjo	Ginjo	8	2	229	0	0							-0,040	0,432
1442	Ethiopia	Child	Ethiopia_2018_242	Ginjo	Ginjo	8	2	0	0	0							-0,039	1,094
1443	Ethiopia	Child	Ethiopia_2018_243	Ginjo	Ginjo	6	2	0	0	0							-0,060	0,000
1444	Ethiopia	Child	Ethiopia_2018_244	Ginjo	Ginjo	7	2	85	2	0							-0,038	-0,001
1445	Ethiopia	Child	Ethiopia_2018_245	Ginjo	Ginjo	7	2	20	0	0							-0,068	-0,053
1446	Ethiopia	Child	Ethiopia_2018_246	Ginjo	Ginjo	9	2	439	11	0							0,073	0,021
1447	Ethiopia	Child	Ethiopia_2018_247	Ginjo	Ginjo	9	1	0	0	0							-0,039	0,028
1448	Ethiopia	Child	Ethiopia_2018_248	Ginjo	Ginjo	9	1	0	3	0							-0,050	3,753
1449	Ethiopia	Child	Ethiopia_2018_249	Ginjo	Ginjo	9	1	0	0	0							0,104	0,742
1450	Ethiopia	Child	Ethiopia_2018_250	Ginjo	Ginjo	7	2	0	0	0							-0,057	-0,014
1451	Ethiopia	Child	Ethiopia_2018_251	Ginjo	Ginjo	7	2	0	0	0							-0,066	-0,046
1452	Ethiopia	Child	Ethiopia_2018_252	Ginjo	Ginjo	7	2	0	0	0							-0,065	0,160
1453	Ethiopia	Child	Ethiopia_2018_253	Ginjo	Ginjo	8	1	0	0	0							-0,069	-0,052
1454	Ethiopia	Child	Ethiopia_2018_254	Ginjo	Ginjo	9	1	1280	24	0							0,375	0,710
1455	Ethiopia	Child	Ethiopia_2018_255	Ginjo	Ginjo	8	1	0	0	0							-0,057	0,081
1456	Ethiopia	Child	Ethiopia_2018_256	Ginjo	Ginjo	15	2	7	0	0							-0,013	0,388
1457	Ethiopia	Child	Ethiopia_2018_257	Ginjo	Ginjo	15	2	3092	1	0							0,068	0,597
1458	Ethiopia	Child	Ethiopia_2018_258	Ginjo	Ginjo	16	2	782	6	0							-0,038	2,850
1459	Ethiopia	Child	Ethiopia_2018_259	Ginjo	Ginjo	14	1	0	0	0							-0,011	2,661
1460	Ethiopia	Child	Ethiopia_2018_260	Ginjo	Ginjo	14	1	51	2	0							0,003	1,872
1461	Ethiopia	Child	Ethiopia_2018_261	Ginjo	Ginjo	14	2	0	0	0							-0,068	-0,048
1462	Ethiopia	Child	Ethiopia_2018_262	Ginjo	Ginjo	15	1	0	0	0							-0,027	0,113
1463	Ethiopia	Child	Ethiopia_2018_263	Ginjo	Ginjo	14	1	0	0	0							-0,052	0,401
1464	Ethiopia	Child	Ethiopia_2018_264	Ginjo	Ginjo	14	2	0	0	0							0,117	-0,002
1465	Ethiopia	Child	Ethiopia_2018_265	Ginjo	Ginjo	15	2	75	4	0							-0,060	3,583
1466	Ethiopia	Child	Ethiopia_2018_266	Ginjo	Ginjo	15	1	0	0	0							-0,045	1,828
1467	Ethiopia	Child	Ethiopia_2018_267	Ginjo	Ginjo	15	1	0	0	0							0,137	3,861
1468	Ethiopia	Child	Ethiopia_2018_268	Ginjo	Ginjo	15	1	44	0	0							-0,049	2,437
1469	Ethiopia	Child	Ethiopia_2018_269	Ginjo	Ginjo	16	1	0	0	0							-0,055	1,322
1470	Ethiopia	Child	Ethiopia_2018_270	Ginjo	Ginjo	15	1	0	0	0							-0,044	0,089
1471	Ethiopia	Child	Ethiopia_2018_271	Ginjo	Ginjo	17	2	0	2	0							-0,009	0,363
1472	Ethiopia	Child	Ethiopia_2018_272	Ginjo	Ginjo	14	2	0	0	0							-0,033	-0,047
1473	Ethiopia	Child	Ethiopia_2018_273	Ginjo	Ginjo	17	2	0	0	0							0,452	0,203
1474	Ethiopia	Child	Ethiopia_2018_274	Ginjo	Ginjo	14	2	0	0	0							-0,049	-0,022
1475	Ethiopia	Child	Ethiopia_2018_275	Ginjo	Ginjo	14	2	0	9	0							-0,059	0,003
1476	Ethiopia	Child	Ethiopia_2018_276	Ginjo	Ginjo	14	2	0	0	0							-0,055	1,010
1477	Ethiopia	Child	Ethiopia_2018_277	Ginjo	Ginjo	7	2	33	1	0							-0,050	0,653
1478	Ethiopia	Child	Ethiopia_2018_278	Ginjo	Ginjo	7	2	71	2	0							-0,054	-0,048
1479	Ethiopia	Child	Ethiopia_2018_279	Ginjo	Ginjo	8	1	0	0	0							-0,057	-0,053
1480	Ethiopia	Child	Ethiopia_2018_280	Ginjo	Ginjo	7	1	0	0	0							0,038	-0,030
1481	Ethiopia	Child	Ethiopia_2018_281	Ginjo	Ginjo	7	1	0	0	0							-0,053	0,194
1482	Ethiopia	Child	Ethiopia_2018_282	Ginjo	Ginjo	7	1	0	0	0							-0,057	-0,053
1483	Ethiopia	Child	Ethiopia_2018_283	Ginjo	Ginjo	7	1	0	0	0							-0,052	-0,029
1484	Ethiopia	Child	Ethiopia_2018_284	Ginjo	Ginjo	8	1	0	0	0							-0,053	-0,031
1485	Ethiopia	Child	Ethiopia_2018_285	Ginjo	Ginjo	8	2	0	0	0							-0,007	-0,050
1486	Ethiopia	Child	Ethiopia_2018_286	Ginjo	Ginjo	7	2	0	0	0							-0,057	-0,048
1487	Ethiopia	Child	Ethiopia_2018_287	Ginjo	Ginjo	8	2	0	0	0							-0,046	-0,050
1488	Ethiopia	Child	Ethiopia_2018_288	Ginjo	Ginjo	9	1	0	0	0							-0,016	-0,045
1489	Ethiopia	Child	Ethiopia_2018_289	Ginjo	Ginjo	9	1	0	0	0							-0,058	-0,053
1490	Ethiopia	Child	Ethiopia_2018_290	Ginjo	Ginjo	8	1	0	0	0							-0,059	-0,053
1491	Ethiopia	Child	Ethiopia_2018_291	Ginjo	Ginjo	7	1	0	0	0							0,041	0,040
1492	Ethiopia	Child	Ethiopia_2018_292	Ginjo	Ginjo	14	1	0	0	0							-0,035	0,019
1493	Ethiopia	Child	Ethiopia_2018_293	Ginjo	Ginjo	14	2	0	0	0							-0,050	-0,046
1494	Ethiopia	Child	Ethiopia_2018_294	Ginjo	Ginjo	14	2	0	0	0							0,080	0,100
1495	Ethiopia	Child	Ethiopia_2018_295	Ginjo	Ginjo	15	2	0	0	0							-0,051	0,131
1496	Ethiopia	Child	Ethiopia_2018_296	Ginjo	Ginjo	15	2	0	0	0							-0,060	-0,045
1497	Ethiopia	Child	Ethiopia_2018_297	Ginjo	Ginjo	14	2	0	0	0							-0,053	0,014
1498	Ethiopia	Child	Ethiopia_2018_298	Ginjo	Ginjo	14	1	0	0	0							-0,045	0,597
1499	Ethiopia	Child	Ethiopia_2018_299	Ginjo	Ginjo	14	1	0	0	0							0,098	-0,035
1500	Ethiopia	Child	Ethiopia_2018_300	Ginjo	Ginjo	14	2	0	0	0							0,152	0,251
1501	Ethiopia	Child	Ethiopia_2018_301	Jimma	Bacho Bore	7	1	0	0	0							-0,058	-0,042
1502	Ethiopia	Child	Ethiopia_2018_302	Jimma	Bacho Bore	9	1	0	0	0							-0,040	-0,008
1503	Ethiopia	Child	Ethiopia_2018_303	Jimma	Bacho Bore	7	1	0	9	0							-0,056	-0,044
1504	Ethiopia	Child	Ethiopia_2018_304	Jimma	Bacho Bore	6	2	1602	0	0							-0,059	-0,052
1505	Ethiopia	Child	Ethiopia_2018_305	Jimma	Bacho Bore	8	1	6	8	0							0,022	4,644
1506	Ethiopia	Child	Ethiopia_2018_306	Jimma	Bacho Bore	9	2	8	0	0							-0,053	-0,038
1507	Ethiopia	Child	Ethiopia_2018_307	Jimma	Bacho Bore	9	2	0	4	0							-0,037	2,616
1508	Ethiopia	Child	Ethiopia_2018_308	Jimma	Bacho Bore	9	2	852	12	0							-0,021	-0,009
1509	Ethiopia	Child	Ethiopia_2018_309	Jimma	Bacho Bore	7	1	820	13	0							-0,054	-0,001
1510	Ethiopia	Child	Ethiopia_2018_310	Jimma	Bacho Bore	7	1	0	22	0							-0,037	-0,029
1511	Ethiopia	Child	Ethiopia_2018_311	Jimma	Bacho Bore	6	1	0	34	0							-0,054	-0,042
1512	Ethiopia	Child	Ethiopia_2018_312	Jimma	Bacho Bore	7	2	7	3	0							0,157	1,249
1513	Ethiopia	Child	Ethiopia_2018_313	Jimma	Bacho Bore	8	2	0	0	0							-0,059	-0,011
1514	Ethiopia	Child	Ethiopia_2018_314	Jimma	Bacho Bore	8	2	0	0	0							-0,058	-0,053
1515	Ethiopia	Child	Ethiopia_2018_315	Jimma	Bacho Bore	7	2	43	4	0							-0,056	-0,052
1516	Ethiopia	Child	Ethiopia_2018_316	Jimma	Bacho Bore	14	2	0	0	0							-0,054	0,048
1517	Ethiopia	Child	Ethiopia_2018_317	Jimma	Bacho Bore	15	2	260	0	0							-0,060	-0,055
1518	Ethiopia	Child	Ethiopia_2018_318	Jimma	Bacho Bore	14	2	0	6	0							0,046	-0,004
1519	Ethiopia	Child	Ethiopia_2018_319	Jimma	Bacho Bore	14	1	553	0	0							0,020	0,009
1520	Ethiopia	Child	Ethiopia_2018_320	Jimma	Bacho Bore	14	1	0	0	0							0,358	0,084
1521	Ethiopia	Child	Ethiopia_2018_321	Jimma	Bacho Bore	14	1	140	3	0							-0,045	0,015
1522	Ethiopia	Child	Ethiopia_2018_322	Jimma	Bacho Bore	14	2	4	0	0							-0,052	0,199
1523	Ethiopia	Child	Ethiopia_2018_323	Jimma	Bacho Bore	14	2	0	2	0							-0,055	-0,046
1524	Ethiopia	Child	Ethiopia_2018_324	Jimma	Bacho Bore	14	2	1889	5	0							-0,058	-0,005
1525	Ethiopia	Child	Ethiopia_2018_325	Jimma	Bacho Bore	14	2	22	0	0							-0,059	-0,013
1526	Ethiopia	Child	Ethiopia_2018_326	Jimma	Bacho Bore	14	2	0	1	0							-0,053	0,094
1527	Ethiopia	Child	Ethiopia_2018_327	Jimma	Bacho Bore	14	2	3066	76	0							-0,047	0,831
1528	Ethiopia	Child	Ethiopia_2018_328	Jimma	Bacho Bore	14	2	1921	37	0							0,024	0,522
1529	Ethiopia	Child	Ethiopia_2018_329	Jimma	Bacho Bore	14	1	0	0	0							-0,053	-0,044
1530	Ethiopia	Child	Ethiopia_2018_330	Jimma	Bacho Bore	14	1	0	4	0							-0,024	-0,049
1531	Ethiopia	Child	Ethiopia_2018_331	Jimma	Bacho Bore	14	1	0	0	0							-0,010	1,370
1532	Ethiopia	Child	Ethiopia_2018_332	Jimma	Bacho Bore	15	2	0	0	4							0,669	0,025
1533	Ethiopia	Child	Ethiopia_2018_333	Jimma	Bacho Bore	16	1	0	14	0							-0,061	-0,054
1534	Ethiopia	Child	Ethiopia_2018_334	Jimma	Bacho Bore	14	1	0	0	0							-0,022	0,004
1535	Ethiopia	Child	Ethiopia_2018_335	Jimma	Bacho Bore	15	2	0	0	0							0,100	-0,022
1536	Ethiopia	Child	Ethiopia_2018_336	Jimma	Bacho Bore	14	2	0	0	0							-0,029	-0,034
1537	Ethiopia	Child	Ethiopia_2018_337	Jimma	Bacho Bore	15	2	0	0	0							-0,058	0,038
1538	Ethiopia	Child	Ethiopia_2018_338	Jimma	Bacho Bore	14	2	0	0	0							-0,048	-0,046
1539	Ethiopia	Child	Ethiopia_2018_339	Jimma	Bacho Bore	15	2	0	0	6							0,089	-0,048
1540	Ethiopia	Child	Ethiopia_2018_340	Jimma	Bacho Bore	15	2	0	0	15							1,252	0,030
1541	Ethiopia	Child	Ethiopia_2018_341	Jimma	Bacho Bore	14	1	0	0	0							-0,057	-0,034
1542	Ethiopia	Child	Ethiopia_2018_342	Jimma	Bacho Bore	14	2	0	0	0							0,010	4,157
1543	Ethiopia	Child	Ethiopia_2018_343	Jimma	Bacho Bore	14	2	0	0	0							-0,056	-0,047
1544	Ethiopia	Child	Ethiopia_2018_344	Jimma	Bacho Bore	16	1	0	0	0							-0,046	-0,041
1545	Ethiopia	Child	Ethiopia_2018_345	Jimma	Bacho Bore	14	1	0	0	0							-0,051	-0,040
1546	Ethiopia	Child	Ethiopia_2018_346	Jimma	Bacho Bore	9	1	0	5	0							-0,055	-0,049
1547	Ethiopia	Child	Ethiopia_2018_347	Jimma	Bacho Bore	5	1	0	25	0							-0,044	-0,030
1548	Ethiopia	Child	Ethiopia_2018_348	Jimma	Bacho Bore	9	1	0	0	0							-0,058	-0,001
1549	Ethiopia	Child	Ethiopia_2018_349	Jimma	Bacho Bore	9	1	0	0	0							-0,035	1,279
1550	Ethiopia	Child	Ethiopia_2018_350	Jimma	Bacho Bore	7	2	0	1	0							-0,054	-0,053
1551	Ethiopia	Child	Ethiopia_2018_351	Jimma	Bacho Bore	7	2	0	11	0							-0,041	0,968
1552	Ethiopia	Child	Ethiopia_2018_352	Jimma	Bacho Bore	9	1	0	0	0							-0,038	0,183
1553	Ethiopia	Child	Ethiopia_2018_353	Jimma	Bacho Bore	8	1	3	0	0							-0,056	0,315
1554	Ethiopia	Child	Ethiopia_2018_354	Jimma	Bacho Bore	7	1	0	0	0							-0,054	0,037
1555	Ethiopia	Child	Ethiopia_2018_355	Jimma	Bacho Bore	8	1	0	0	0							-0,055	0,194
1556	Ethiopia	Child	Ethiopia_2018_356	Jimma	Bacho Bore	9	2	0	0	0							-0,048	0,403
1557	Ethiopia	Child	Ethiopia_2018_357	Jimma	Bacho Bore	8	2	0	0	0							-0,058	-0,054
1558	Ethiopia	Child	Ethiopia_2018_358	Jimma	Bacho Bore	7	2	0	0	0							-0,059	0,008
1559	Ethiopia	Child	Ethiopia_2018_359	Jimma	Bacho Bore	8	2	0	0	0							-0,059	-0,046
1560	Ethiopia	Child	Ethiopia_2018_360	Jimma	Bacho Bore	8	2	181	108	0							-0,043	-0,045
1561	Ethiopia	Child	Ethiopia_2018_361	Dilfire	Bossa Addis	14	1	0	2	0							-0,059	-0,007
1562	Ethiopia	Child	Ethiopia_2018_362	Dilfire	Bossa Addis	14	1	0	0	0							-0,053	0,340
1563	Ethiopia	Child	Ethiopia_2018_363	Dilfire	Bossa Addis	14	1	0	0	0							-0,050	0,025
1564	Ethiopia	Child	Ethiopia_2018_364	Dilfire	Bossa Addis	14	1	90	2	0							-0,062	-0,046
1565	Ethiopia	Child	Ethiopia_2018_365	Dilfire	Bossa Addis	16	1	0	4	0							-0,048	0,238
1566	Ethiopia	Child	Ethiopia_2018_366	Dilfire	Bossa Addis	14	2	0	0	0							-0,017	-0,053
1567	Ethiopia	Child	Ethiopia_2018_367	Dilfire	Bossa Addis	14	2	0	0	6							-0,036	-0,056
1568	Ethiopia	Child	Ethiopia_2018_368	Dilfire	Bossa Addis	14	2	0	0	19							0,197	0,897
1569	Ethiopia	Child	Ethiopia_2018_369	Dilfire	Bossa Addis	16	2	0	0	0							0,096	-0,020
1570	Ethiopia	Child	Ethiopia_2018_370	Dilfire	Bossa Addis	14	2	0	0	0							-0,050	0,016
1571	Ethiopia	Child	Ethiopia_2018_371	Dilfire	Bossa Addis	14	2	0	0	0							-0,061	-0,006
1572	Ethiopia	Child	Ethiopia_2018_372	Dilfire	Bossa Addis	14	2	0	2	0							0,044	-0,025
1573	Ethiopia	Child	Ethiopia_2018_373	Dilfire	Bossa Addis	14	2	0	0	0							0,115	0,088
1574	Ethiopia	Child	Ethiopia_2018_374	Dilfire	Bossa Addis	14	2	0	0	0							0,033	-0,045
1575	Ethiopia	Child	Ethiopia_2018_375	Dilfire	Bossa Addis	14	2	0	0	3							-0,040	0,054
1576	Ethiopia	Child	Ethiopia_2018_376	Dilfire	Bossa Addis	6	1	0	0	0							-0,064	-0,040
1577	Ethiopia	Child	Ethiopia_2018_377	Dilfire	Bossa Addis	9	1	0	0	8							-0,061	0,049
1578	Ethiopia	Child	Ethiopia_2018_378	Dilfire	Bossa Addis	9	1	0	0	0							-0,054	0,213
1579	Ethiopia	Child	Ethiopia_2018_379	Dilfire	Bossa Addis	7	1	0	0	0							-0,002	2,496
1580	Ethiopia	Child	Ethiopia_2018_380	Dilfire	Bossa Addis	6	2	0	0	0							-0,058	0,050
1581	Ethiopia	Child	Ethiopia_2018_381	Dilfire	Bossa Addis	9	2	5	0	0							0,062	-0,042
1582	Ethiopia	Child	Ethiopia_2018_382	Dilfire	Bossa Addis	9	1	3	1	0							-0,037	1,015
1583	Ethiopia	Child	Ethiopia_2018_383	Dilfire	Bossa Addis	8	2	0	11	0							-0,061	0,144
1584	Ethiopia	Child	Ethiopia_2018_384	Dilfire	Bossa Addis	9	2	0	0	0							-0,042	0,026
1585	Ethiopia	Child	Ethiopia_2018_385	Dilfire	Bossa Addis	7	1	0	1	1							0,081	-0,034
1586	Ethiopia	Child	Ethiopia_2018_386	Dilfire	Bossa Addis	9	2	0	0	0							-0,031	0,134
1587	Ethiopia	Child	Ethiopia_2018_387	Dilfire	Bossa Addis	9	2	0	0	0							-0,055	0,686
1588	Ethiopia	Child	Ethiopia_2018_388	Dilfire	Bossa Addis	6	2	0	0	0							-0,060	0,031
1589	Ethiopia	Child	Ethiopia_2018_389	Dilfire	Bossa Addis	7	2	0	0	0							-0,063	-0,059
1590	Ethiopia	Child	Ethiopia_2018_390	Dilfire	Bossa Addis	7	2	0	0	14							-0,047	3,168
1591	Ethiopia	Child	Ethiopia_2018_391	Dilfire	Bossa Addis	9	2	383	6	0							0,286	0,199
1592	Ethiopia	Child	Ethiopia_2018_392	Dilfire	Bossa Addis	9	2	4	1	0							-0,042	1,263
1593	Ethiopia	Child	Ethiopia_2018_393	Dilfire	Bossa Addis	7	1	0	0	0							0,493	0,228
1594	Ethiopia	Child	Ethiopia_2018_394	Dilfire	Bossa Addis	7	1	0	0	0							0,138	0,014
1595	Ethiopia	Child	Ethiopia_2018_395	Dilfire	Bossa Addis	8	1	0	0	0							0,110	0,020
1596	Ethiopia	Child	Ethiopia_2018_396	Dilfire	Bossa Addis	7	1	1	0	0							-0,053	0,118
1597	Ethiopia	Child	Ethiopia_2018_397	Dilfire	Bossa Addis	9	1	0	0	0							-0,057	1,189
1598	Ethiopia	Child	Ethiopia_2018_398	Dilfire	Bossa Addis	9	1	0	0	0							-0,051	-0,044
1599	Ethiopia	Child	Ethiopia_2018_399	Dilfire	Bossa Addis	8	1	0	0	0							-0,061	-0,055
1600	Ethiopia	Child	Ethiopia_2018_400	Dilfire	Bossa Addis	6	1	0	0	0							-0,057	-0,051
1601	Ethiopia	Child	Ethiopia_2018_401	Dilfire	Bossa Addis	8	2	0	1	0							-0,054	0,652
1602	Ethiopia	Child	Ethiopia_2018_402	Dilfire	Bossa Addis	9	2	0	0	0							-0,057	0,019
1603	Ethiopia	Child	Ethiopia_2018_403	Dilfire	Bossa Addis	8	2	0	0	0							-0,058	-0,051
1604	Ethiopia	Child	Ethiopia_2018_404	Dilfire	Bossa Addis	7	2	0	0	0							-0,012	2,427
1605	Ethiopia	Child	Ethiopia_2018_405	Dilfire	Bossa Addis	9	1	0	0	0							-0,003	0,137
1606	Ethiopia	Child	Ethiopia_2018_406	Dilfire	Bossa Addis	15	2	0	0	0							0,009	-0,047
1607	Ethiopia	Child	Ethiopia_2018_407	Dilfire	Bossa Addis	14	2	0	0	0							-0,043	-0,019
1608	Ethiopia	Child	Ethiopia_2018_408	Dilfire	Bossa Addis	15	2	0	0	0							-0,067	-0,053
1609	Ethiopia	Child	Ethiopia_2018_409	Dilfire	Bossa Addis	14	2	0	0	0							0,498	-0,001
1610	Ethiopia	Child	Ethiopia_2018_410	Dilfire	Bossa Addis	15	2	0	0	0							-0,048	-0,057
1611	Ethiopia	Child	Ethiopia_2018_411	Dilfire	Bossa Addis	15	2	0	0	0							-0,062	-0,055
1612	Ethiopia	Child	Ethiopia_2018_412	Dilfire	Bossa Addis	15	2	0	0	0							-0,013	-0,053
1613	Ethiopia	Child	Ethiopia_2018_413	Dilfire	Bossa Addis	14	1	0	0	0							-0,062	-0,042
1614	Ethiopia	Child	Ethiopia_2018_414	Dilfire	Bossa Addis	14	2	0	0	0							-0,030	0,145
1615	Ethiopia	Child	Ethiopia_2018_415	Dilfire	Bossa Addis	16	2	0	0	0							-0,063	0,025
1616	Ethiopia	Child	Ethiopia_2018_416	Dilfire	Bossa Addis	15	2	0	0	0							-0,061	0,653
1617	Ethiopia	Child	Ethiopia_2018_417	Dilfire	Bossa Addis	15	2	0	1	0							-0,064	0,273
1618	Ethiopia	Child	Ethiopia_2018_418	Dilfire	Bossa Addis	15	2	0	0	0							-0,065	0,165
1619	Ethiopia	Child	Ethiopia_2018_419	Dilfire	Bossa Addis	16	1	0	0	0							-0,053	-0,017
1620	Ethiopia	Child	Ethiopia_2018_420	Dilfire	Bossa Addis	18	1	239	12	5							0,131	0,572
1621	Ethiopia	Child	Ethiopia_2018_421	Kitto	Bossa Kitto	14	2	5	0	0							-0,060	-0,060
1622	Ethiopia	Child	Ethiopia_2018_422	Kitto	Bossa Kitto	14	2	0	0	0							-0,063	-0,010
1623	Ethiopia	Child	Ethiopia_2018_423	Kitto	Bossa Kitto	14	2	0	0	0							-0,022	-0,018
1624	Ethiopia	Child	Ethiopia_2018_424	Kitto	Bossa Kitto	14	1	12	1	0							-0,067	-0,059
1625	Ethiopia	Child	Ethiopia_2018_425	Kitto	Bossa Kitto	14	1	0	0	0							-0,054	-0,028
1626	Ethiopia	Child	Ethiopia_2018_426	Kitto	Bossa Kitto	14	2	0	1	0							-0,066	-0,057
1627	Ethiopia	Child	Ethiopia_2018_427	Kitto	Bossa Kitto	14	2	101	1	0							-0,004	-0,031
1628	Ethiopia	Child	Ethiopia_2018_428	Kitto	Bossa Kitto	14	2	0	0	0							-0,065	-0,060
1629	Ethiopia	Child	Ethiopia_2018_429	Kitto	Bossa Kitto	15	1	0	36	0							-0,056	0,056
1630	Ethiopia	Child	Ethiopia_2018_430	Kitto	Bossa Kitto	15	1	0	0	0							-0,060	1,253
1631	Ethiopia	Child	Ethiopia_2018_431	Kitto	Bossa Kitto	15	1	0	0	0							-0,057	0,164
1632	Ethiopia	Child	Ethiopia_2018_432	Kitto	Bossa Kitto	15	2	0	0	0							0,038	0,665
1633	Ethiopia	Child	Ethiopia_2018_433	Kitto	Bossa Kitto	15	2	179	0	0							0,057	0,064
1634	Ethiopia	Child	Ethiopia_2018_434	Kitto	Bossa Kitto	15	2	0	4	0							-0,056	0,104
1635	Ethiopia	Child	Ethiopia_2018_435	Kitto	Bossa Kitto	16	2	0	0	0							-0,063	-0,055
1636	Ethiopia	Child	Ethiopia_2018_436	Kitto	Bossa Kitto	8	2	0	0	0							-0,028	-0,037
1637	Ethiopia	Child	Ethiopia_2018_437	Kitto	Bossa Kitto	7	2	0	0	0							-0,045	0,486
1638	Ethiopia	Child	Ethiopia_2018_438	Kitto	Bossa Kitto	9	2	0	0	0							-0,041	-0,021
1639	Ethiopia	Child	Ethiopia_2018_439	Kitto	Bossa Kitto	9	2	0	0	0							0,003	-0,030
1640	Ethiopia	Child	Ethiopia_2018_440	Kitto	Bossa Kitto	8	2	0	0	0							-0,044	0,229
1641	Ethiopia	Child	Ethiopia_2018_441	Kitto	Bossa Kitto	9	2	987	60	0							0,048	0,108
1642	Ethiopia	Child	Ethiopia_2018_442	Kitto	Bossa Kitto	9	1	0	0	0							0,037	0,018
1643	Ethiopia	Child	Ethiopia_2018_443	Kitto	Bossa Kitto	7	1	0	0	0							-0,025	0,024
1644	Ethiopia	Child	Ethiopia_2018_444	Kitto	Bossa Kitto	9	1	450	0	0							0,218	1,341
1645	Ethiopia	Child	Ethiopia_2018_445	Kitto	Bossa Kitto	8	1	0	0	0							0,037	1,535
1646	Ethiopia	Child	Ethiopia_2018_446	Kitto	Bossa Kitto	8	1	0	0	0							0,024	0,064
1647	Ethiopia	Child	Ethiopia_2018_447	Kitto	Bossa Kitto	8	1	0	0	0							-0,030	0,226
1648	Ethiopia	Child	Ethiopia_2018_448	Kitto	Bossa Kitto	9	1	0	0	0							-0,058	-0,041
1649	Ethiopia	Child	Ethiopia_2018_449	Kitto	Bossa Kitto	8	2	8	2	0							-0,064	-0,059
1650	Ethiopia	Child	Ethiopia_2018_450	Kitto	Bossa Kitto	9	2	1365	0	0							-0,065	-0,057
1651	Ethiopia	Child	Ethiopia_2018_451	Kitto	Bossa Kitto	8	1	134	0	0							0,027	2,144
1652	Ethiopia	Child	Ethiopia_2018_452	Kitto	Bossa Kitto	6	2	0	0	0							-0,075	0,255
1653	Ethiopia	Child	Ethiopia_2018_453	Kitto	Bossa Kitto	14	2	0	0	0							-0,071	0,139
1654	Ethiopia	Child	Ethiopia_2018_454	Kitto	Bossa Kitto	6	2	0	0	0							-0,080	0,030
1655	Ethiopia	Child	Ethiopia_2018_455	Kitto	Bossa Kitto	14	2	0	0	0							-0,031	1,458
1656	Ethiopia	Child	Ethiopia_2018_456	Kitto	Bossa Kitto	16	1	0	0	0							0,016	0,207
1657	Ethiopia	Child	Ethiopia_2018_457	Kitto	Bossa Kitto	16	2	0	0	0							-0,084	0,346
1658	Ethiopia	Child	Ethiopia_2018_458	Kitto	Bossa Kitto	15	2	0	0	0							-0,087	-0,047
1659	Ethiopia	Child	Ethiopia_2018_459	Kitto	Bossa Kitto	16	2	0	0	0							-0,074	-0,045
1660	Ethiopia	Child	Ethiopia_2018_460	Kitto	Bossa Kitto	14	2	0	0	0							-0,085	-0,029
1661	Ethiopia	Child	Ethiopia_2018_461	Kitto	Bossa Kitto	14	2	0	0	0							-0,086	-0,030
1662	Ethiopia	Child	Ethiopia_2018_462	Kitto	Bossa Kitto	14	2	0	0	0							-0,082	0,999
1663	Ethiopia	Child	Ethiopia_2018_463	Kitto	Bossa Kitto	14	2	0	0	0							-0,084	-0,045
1664	Ethiopia	Child	Ethiopia_2018_464	Kitto	Bossa Kitto	16	2	0	0	0							-0,046	3,087
1665	Ethiopia	Child	Ethiopia_2018_465	Kitto	Bossa Kitto	17	2	0	0	0							-0,067	0,195
1666	Ethiopia	Child	Ethiopia_2018_466	Kitto	Bossa Kitto	17	2	0	4	0							-0,050	3,853
1667	Ethiopia	Child	Ethiopia_2018_467	Kitto	Bossa Kitto	15	2	0	3	0							-0,088	-0,001
1668	Ethiopia	Child	Ethiopia_2018_468	Kitto	Bossa Kitto	7	1	0	0	0							-0,084	-0,053
1669	Ethiopia	Child	Ethiopia_2018_469	Kitto	Bossa Kitto	7	2	0	0	0							0,145	-0,031
1670	Ethiopia	Child	Ethiopia_2018_470	Kitto	Bossa Kitto	8	2	0	0	0							-0,007	0,991
1671	Ethiopia	Child	Ethiopia_2018_471	Kitto	Bossa Kitto	8	2	0	0	0							-0,084	-0,047
1672	Ethiopia	Child	Ethiopia_2018_472	Kitto	Bossa Kitto	6	2	0	0	0							-0,077	-0,052
1673	Ethiopia	Child	Ethiopia_2018_473	Kitto	Bossa Kitto	15	1	0	0	0							-0,086	-0,029
1674	Ethiopia	Child	Ethiopia_2018_474	Kitto	Bossa Kitto	7	2	0	0	0							-0,046	-0,030
1675	Ethiopia	Child	Ethiopia_2018_475	Kitto	Bossa Kitto	8	2	0	0	0							-0,081	0,121
1676	Ethiopia	Child	Ethiopia_2018_476	Kitto	Bossa Kitto	7	2	230	81	0							-0,082	1,587
1677	Ethiopia	Child	Ethiopia_2018_477	Kitto	Bossa Kitto	7	2	0	0	0							-0,083	0,063
1678	Ethiopia	Child	Ethiopia_2018_478	Kitto	Bossa Kitto	7	2	0	0	0							-0,087	0,005
1679	Ethiopia	Child	Ethiopia_2018_479	Kitto	Bossa Kitto	7	2	3	0	0							-0,087	-0,047
1680	Ethiopia	Child	Ethiopia_2018_480	Kitto	Bossa Kitto	8	2	0	0	0							-0,089	0,523
1681	Ethiopia	Child	Ethiopia_2018_481	Hermata	Hermata	9	1	0	11	0							-0,089	-0,039
1682	Ethiopia	Child	Ethiopia_2018_482	Hermata	Hermata	6	1	6	18	0							-0,087	-0,011
1683	Ethiopia	Child	Ethiopia_2018_483	Hermata	Hermata	8	1	0	10	0							-0,081	0,099
1684	Ethiopia	Child	Ethiopia_2018_484	Hermata	Hermata	9	1	0	4	0							0,015	0,193
1685	Ethiopia	Child	Ethiopia_2018_485	Hermata	Hermata	8	1	0	0	0							0,056	0,031
1686	Ethiopia	Child	Ethiopia_2018_486	Hermata	Hermata	8	1	0	0	0							-0,083	-0,053
1687	Ethiopia	Child	Ethiopia_2018_487	Hermata	Hermata	9	1	0	0	0							0,299	1,272
1688	Ethiopia	Child	Ethiopia_2018_488	Hermata	Hermata	8	1	0	0	0							-0,031	-0,024
1689	Ethiopia	Child	Ethiopia_2018_489	Hermata	Hermata	7	2	89	0	0							-0,067	0,630
1690	Ethiopia	Child	Ethiopia_2018_490	Hermata	Hermata	7	1	0	0	0							-0,070	-0,044
1691	Ethiopia	Child	Ethiopia_2018_491	Hermata	Hermata	8	2	0	0	0							-0,036	1,486
1692	Ethiopia	Child	Ethiopia_2018_492	Hermata	Hermata	7	2	0	0	0							-0,085	0,010
1693	Ethiopia	Child	Ethiopia_2018_493	Hermata	Hermata	7	2	0	3	0							-0,088	-0,013
1694	Ethiopia	Child	Ethiopia_2018_494	Hermata	Hermata	15	1	0	0	0							-0,086	-0,049
1695	Ethiopia	Child	Ethiopia_2018_495	Hermata	Hermata	14	2	0	0	0							-0,072	2,164
1696	Ethiopia	Child	Ethiopia_2018_496	Hermata	Hermata	14	1	0	4	0							0,045	1,340
1697	Ethiopia	Child	Ethiopia_2018_497	Hermata	Hermata	15	2	0	0	0							-0,082	-0,051
1698	Ethiopia	Child	Ethiopia_2018_498	Hermata	Hermata	15	2	0	2	0							-0,071	-0,039
1699	Ethiopia	Child	Ethiopia_2018_499	Hermata	Hermata	14	1	0	0	0							-0,064	-0,019
1700	Ethiopia	Child	Ethiopia_2018_500	Hermata	Hermata	15	2	0	0	0							-0,082	0,594
1701	Ethiopia	Child	Ethiopia_2018_501	Hermata	Hermata	14	2	0	2	0							0,351	0,029
1702	Ethiopia	Child	Ethiopia_2018_502	Hermata	Hermata	14	2	0	0	0							-0,071	0,137
1703	Ethiopia	Child	Ethiopia_2018_503	Hermata	Hermata	14	2	0	0	0							-0,084	-0,016
1704	Ethiopia	Child	Ethiopia_2018_504	Hermata	Hermata	15	2	0	0	0							0,445	3,850
1705	Ethiopia	Child	Ethiopia_2018_505	Hermata	Hermata	14	2	0	0	0							-0,061	0,866
1706	Ethiopia	Child	Ethiopia_2018_506	Hermata	Hermata	14	2	0	0	0							-0,068	-0,012
1707	Ethiopia	Child	Ethiopia_2018_507	Hermata	Hermata	14	1	0	0	0							-0,061	-0,028
1708	Ethiopia	Child	Ethiopia_2018_508	Hermata	Hermata	7	1	0	0	2							-0,014	-0,039
1709	Ethiopia	Child	Ethiopia_2018_509	Hermata	Hermata	6	1	0	0	0							0,041	-0,003
1710	Ethiopia	Child	Ethiopia_2018_510	Hermata	Hermata	7	1	0	0	0							-0,075	-0,051
1711	Ethiopia	Child	Ethiopia_2018_511	Hermata	Hermata	8	2	0	0	0							-0,080	-0,040
1712	Ethiopia	Child	Ethiopia_2018_512	Hermata	Hermata	8	2	0	0	0							-0,087	0,088
1713	Ethiopia	Child	Ethiopia_2018_513	Hermata	Hermata	8	2	0	0	0							-0,082	-0,044
1714	Ethiopia	Child	Ethiopia_2018_514	Hermata	Hermata	8	2	0	0	0							-0,086	-0,051
1715	Ethiopia	Child	Ethiopia_2018_515	Hermata	Hermata	7	1	2562	0	0							-0,056	0,139
1716	Ethiopia	Child	Ethiopia_2018_516	Hermata	Hermata	9	2	0	2	1							-0,021	0,103
1717	Ethiopia	Child	Ethiopia_2018_517	Hermata	Hermata	8	1	0	0	0							-0,074	-0,011
1718	Ethiopia	Child	Ethiopia_2018_518	Hermata	Hermata	8	2	0	0	0							-0,069	-0,039
1719	Ethiopia	Child	Ethiopia_2018_519	Hermata	Hermata	8	1	0	0	0							-0,083	-0,049
1720	Ethiopia	Child	Ethiopia_2018_520	Hermata	Hermata	7	2	0	0	0							-0,089	-0,042
1721	Ethiopia	Child	Ethiopia_2018_521	Hermata	Hermata	8	1	0	0	0							0,155	0,072
1722	Ethiopia	Child	Ethiopia_2018_522	Hermata	Hermata	8	1	0	0	0							-0,088	0,221
1723	Ethiopia	Child	Ethiopia_2018_523	Hermata	Hermata	8	1	0	1	0							-0,079	0,279
1724	Ethiopia	Child	Ethiopia_2018_524	Hermata	Hermata	9	1	0	0	0							0,117	0,027
1725	Ethiopia	Child	Ethiopia_2018_525	Hermata	Hermata	14	1	3	2	0							0,029	0,021
1726	Ethiopia	Child	Ethiopia_2018_526	Hermata	Hermata	14	1	97	0	0							-0,087	0,128
1727	Ethiopia	Child	Ethiopia_2018_527	Hermata	Hermata	15	1	335	0	0							-0,072	-0,016
1728	Ethiopia	Child	Ethiopia_2018_528	Hermata	Hermata	14	1	0	0	0							-0,064	-0,051
1729	Ethiopia	Child	Ethiopia_2018_529	Hermata	Hermata	14	1	0	8	0							-0,073	0,499
1730	Ethiopia	Child	Ethiopia_2018_530	Hermata	Hermata	14	1	0	0	0							0.000	0,200
1731	Ethiopia	Child	Ethiopia_2018_531	Hermata	Hermata	14	1	0	0	0							-0,082	-0,045
1732	Ethiopia	Child	Ethiopia_2018_532	Hermata	Hermata	14	1	0	0	0							-0,087	-0,049
1733	Ethiopia	Child	Ethiopia_2018_533	Hermata	Hermata	14	1	0	0	0							-0,072	0,003
1734	Ethiopia	Child	Ethiopia_2018_534	Hermata	Hermata	15	2	0	8	0							-0,089	-0,051
1735	Ethiopia	Child	Ethiopia_2018_535	Hermata	Hermata	14	1	0	0	0							-0,055	0,012
1736	Ethiopia	Child	Ethiopia_2018_536	Hermata	Hermata	14	1	0	0	0							0,025	-0,020
1737	Ethiopia	Child	Ethiopia_2018_537	Hermata	Hermata	15	1	0	6	0							-0,076	-0,004
1738	Ethiopia	Child	Ethiopia_2018_538	Hermata	Hermata	16	2	0	0	0							-0,087	-0,049
1739	Ethiopia	Child	Ethiopia_2018_539	Hermata	Hermata	14	2	0	0	0							-0,076	-0,052
1740	Ethiopia	Child	Ethiopia_2018_540	Hermata	Hermata	14	2	0	0	0							-0,076	-0,047
1741	Ethiopia	Child	Ethiopia_2018_541	Hamle	Mentina	9	1	665	43	0							0,087	1,561
1742	Ethiopia	Child	Ethiopia_2018_542	Hamle	Mentina	7	1	0	0	0							-0,025	0,180
1743	Ethiopia	Child	Ethiopia_2018_543	Hamle	Mentina	8	1	0	0	0							0,533	0,267
1744	Ethiopia	Child	Ethiopia_2018_544	Hamle	Mentina	8	1	0	0	0							-0,060	0,131
1745	Ethiopia	Child	Ethiopia_2018_545	Hamle	Mentina	7	1	0	0	0							0,450	4,233
1746	Ethiopia	Child	Ethiopia_2018_546	Hamle	Mentina	7	1	0	2	0							-0,005	0,675
1747	Ethiopia	Child	Ethiopia_2018_547	Hamle	Mentina	7	2	0	0	0							-0,054	0,031
1748	Ethiopia	Child	Ethiopia_2018_548	Hamle	Mentina	9	2	0	0	0							-0,027	0,895
1749	Ethiopia	Child	Ethiopia_2018_549	Hamle	Mentina	9	2	0	0	0							-0,025	0,418
1750	Ethiopia	Child	Ethiopia_2018_550	Hamle	Mentina	8	2	0	0	0							-0,024	0,104
1751	Ethiopia	Child	Ethiopia_2018_551	Hamle	Mentina	7	2	0	22	0							-0,063	-0,037
1752	Ethiopia	Child	Ethiopia_2018_552	Hamle	Mentina	8	2	0	0	0							0,036	0,659
1753	Ethiopia	Child	Ethiopia_2018_553	Hamle	Mentina	7	2	0	0	0							-0,042	-0,008
1754	Ethiopia	Child	Ethiopia_2018_554	Hamle	Mentina	7	2	0	34	0							-0,012	-0,066
1755	Ethiopia	Child	Ethiopia_2018_555	Hamle	Mentina	7	2	0	34	0							-0,062	-0,048
1756	Ethiopia	Child	Ethiopia_2018_556	Hamle	Mentina	15	1	0	0	0							-0,059	3,231
1757	Ethiopia	Child	Ethiopia_2018_557	Hamle	Mentina	15	1	10	2	0							-0,021	-0,004
1758	Ethiopia	Child	Ethiopia_2018_558	Hamle	Mentina	16	1	0	0	0							-0,012	0,596
1759	Ethiopia	Child	Ethiopia_2018_559	Hamle	Mentina	18	1	0	8	0							0,014	0,149
1760	Ethiopia	Child	Ethiopia_2018_560	Hamle	Mentina	15	2	0	5	0							-0,060	0,320
1761	Ethiopia	Child	Ethiopia_2018_561	Hamle	Mentina	16	2	0	0	0							-0,043	0,194
1762	Ethiopia	Child	Ethiopia_2018_562	Hamle	Mentina	16	2	0	0	0							-0,063	0,070
1763	Ethiopia	Child	Ethiopia_2018_563	Hamle	Mentina	15	2	0	0	0							0,022	1,534
1764	Ethiopia	Child	Ethiopia_2018_564	Hamle	Mentina	16	1	0	0	0							-0,022	0,072
1765	Ethiopia	Child	Ethiopia_2018_565	Hamle	Mentina	16	2	0	0	0							0,011	-0,008
1766	Ethiopia	Child	Ethiopia_2018_566	Hamle	Mentina	15	2	0	0	0							-0,055	-0,050
1767	Ethiopia	Child	Ethiopia_2018_567	Hamle	Mentina	16	1	0	0	0							-0,043	-0,060
1768	Ethiopia	Child	Ethiopia_2018_568	Hamle	Mentina	14	2	0	0	0							-0,060	-0,014
1769	Ethiopia	Child	Ethiopia_2018_569	Hamle	Mentina	15	2	0	0	0							-0,051	1,669
1770	Ethiopia	Child	Ethiopia_2018_570	Hamle	Mentina	9	1	0	0	0							0,197	1,785
1771	Ethiopia	Child	Ethiopia_2018_571	Hamle	Mentina	8	1	0	0	0							0,002	0,115
1772	Ethiopia	Child	Ethiopia_2018_572	Hamle	Mentina	9	1	0	0	0							0,000	0,327
1773	Ethiopia	Child	Ethiopia_2018_573	Hamle	Mentina	8	1	0	4	0							-0,063	-0,032
1774	Ethiopia	Child	Ethiopia_2018_574	Hamle	Mentina	6	1	0	6	0							-0,044	1,780
1775	Ethiopia	Child	Ethiopia_2018_575	Hamle	Mentina	7	1	0	0	0							-0,057	-0,036
1776	Ethiopia	Child	Ethiopia_2018_576	Hamle	Mentina	8	1	0	6	0							-0,027	-0,039
1777	Ethiopia	Child	Ethiopia_2018_577	Hamle	Mentina	9	1	0	0	0							-0,060	-0,058
1778	Ethiopia	Child	Ethiopia_2018_578	Hamle	Mentina	9	1	8	0	0							0,312	3,029
1779	Ethiopia	Child	Ethiopia_2018_579	Hamle	Mentina	7	1	0	16	0							-0,063	-0,072
1780	Ethiopia	Child	Ethiopia_2018_580	Hamle	Mentina	8	2	0	0	0							0,157	0,731
1781	Ethiopia	Child	Ethiopia_2018_581	Hamle	Mentina	14	2	0	0	0							-0,064	-0,042
1782	Ethiopia	Child	Ethiopia_2018_582	Hamle	Mentina	15	2	0	0	0							-0,063	0,149
1783	Ethiopia	Child	Ethiopia_2018_583	Hamle	Mentina	15	2	0	0	0							-0,035	2,344
1784	Ethiopia	Child	Ethiopia_2018_584	Hamle	Mentina	14	1	0	0	0							-0,054	0,074
1785	Ethiopia	Child	Ethiopia_2018_585	Hamle	Mentina	14	1	0	0	0							-0,064	-0,043
1786	Ethiopia	Child	Ethiopia_2018_586	Hamle	Mentina	7	1	0	0	0							-0,057	0,256
1787	Ethiopia	Child	Ethiopia_2018_587	Hamle	Mentina	14	1	0	0	0							-0,047	0,493
1788	Ethiopia	Child	Ethiopia_2018_588	Hamle	Mentina	14	1	0	0	0							-0,001	1,773
1789	Ethiopia	Child	Ethiopia_2018_589	Hamle	Mentina	14	1	0	3	0							-0,008	0,386
1790	Ethiopia	Child	Ethiopia_2018_590	Hamle	Mentina	14	1	0	1	0							-0,056	-0,063
1791	Ethiopia	Child	Ethiopia_2018_591	Hamle	Mentina	9	1	0	0	0							-0,047	-0,047
1792	Ethiopia	Child	Ethiopia_2018_592	Hamle	Mentina	7	2	0	0	0							-0,031	0,228
1793	Ethiopia	Child	Ethiopia_2018_593	Hamle	Mentina	8	2	0	0	0							-0,064	-0,024
1794	Ethiopia	Child	Ethiopia_2018_594	Hamle	Mentina	17	1	0	0	0							0,072	1,299
1795	Ethiopia	Child	Ethiopia_2018_595	Hamle	Mentina	15	2	230	22	0							-0,055	0,624
1796	Ethiopia	Child	Ethiopia_2018_596	Hamle	Mentina	14	2	0	0	0							-0,060	-0,044
1797	Ethiopia	Child	Ethiopia_2018_597	Hamle	Mentina	14	2	0	0	0							-0,010	2,709
1798	Ethiopia	Child	Ethiopia_2018_598	Hamle	Mentina	15	2	0	0	0							-0,062	-0,025
1799	Ethiopia	Child	Ethiopia_2018_599	Hamle	Mentina	14	2	0	0	0							-0,065	0,183
1800	Ethiopia	Child	Ethiopia_2018_600	Hamle	Mentina	14	2	0	0	0							0,041	0,037
